# Supplementary material for: Simple and Fast Prediction of Gestational Diabetes Mellitus Based on Machine Learning and Near-Infrared Spectra of Serum: A Proof of Concept Study at Different Stages of Pregnancy
Source: Biomedicines. 2024 May 21;12(6):1142. doi: 10.3390/biomedicines12061142 (PMC11200648; doi:10.3390/biomedicines12061142)
Supplement: Supplementary file 1 [file biomedicines-12-01142-s001.zip]

Archive with 2 entries (2 files):
- Supplementary material - Tables.pdf
- Supplementary material - Datasets.xlsx
