# Supplementary material for: Simple and Fast Prediction of Gestational Diabetes Mellitus Based on Machine Learning and Near-Infrared Spectra of Serum: A Proof of Concept Study at Different Stages of Pregnancy
Source: Biomedicines. 2024 May 21;12(6):1142. doi: 10.3390/biomedicines12061142 (PMC11200648; doi:10.3390/biomedicines12061142)
Supplement: Supplementary file 1 [file biomedicines-12-01142-s001.zip › Supplementary material - Datasets.xlsx]

## Sheet: Dataset S1A (1T medical data)
Subject from the 1T cohort	Age	Body mass index	Supplement consumption	Hyperemesis	Vaginal bleeding	Prior cigarette consumption	Prior alcohol consumption	Prior drug consumption	Prior GDM	Prior hypertensive disorder of pregnancy	Prior preterm birth	Prior other complication of pregnancy	Prior non-viable pregnancy	Fertility problems	Polycystic ovary syndrome	Age of menarche	Month of last menstrual period	Morbid history of insulin resistance	Morbid history of thyroid alterations	Morbid history of asthma	Morbid history of other diseases	Family history of insulin resistance or prediabetes	Family history of diabetes mellitus	Family history of hypertension	Family history of hypothyroidism	Family history of hyperthyroidism	Family hisotry of asthma	Family history of other diseases	Class
1	34	20.0773	YES	NO	NO	NO	YES	NO	NO	NO	NO	NO	NO	NO	NO	14	DEC	NO	NO	NO	NO	NO	YES	YES	NO	NO	NO	YES	NGT
2	37	33.9844	NO	NO	NO	YES	YES	NO	YES	NO	YES	YES	NO	NO	NO	13	JAN	NO	NO	NO	NO	NO	YES	NO	YES	NO	NO	NO	NGT
3	27	27.2932	YES	YES	NO	NO	NO	NO	NO	NO	NO	NO	NO	NO	YES	12	JAN	NO	NO	NO	NO	NO	YES	YES	NO	NO	NO	YES	NGT
4	42	22.8624	YES	NO	NO	NO	YES	NO	NO	NO	NO	NO	NO	NO	NO	14	DEC	NO	NO	NO	NO	NO	YES	YES	NO	NO	NO	YES	NGT
5	30	29.7619	YES	YES	NO	YES	YES	YES	YES	NO	NO	NO	YES	NO	NO	11	JAN	NO	NO	NO	NO	NO	NO	NO	NO	NO	NO	NO	GDM
6	38	32.7186	YES	NO	NO	YES	NO	NO	NO	NO	NO	NO	NO	NO	NO	14	DEC	NO	NO	NO	YES	NO	NO	YES	YES	NO	NO	NO	NGT
7	35	38.7643	YES	YES	NO	NO	YES	YES	NO	YES	NO	NO	YES	NO	NO	15	JAN	NO	NO	NO	YES	NO	YES	NO	YES	NO	NO	YES	NGT
8	38	26.2509	YES	NO	NO	YES	NO	NO	NO	NO	NO	NO	NO	NO	NO	15	FEB	NO	NO	NO	NO	NO	YES	YES	NO	NO	NO	YES	GDM
9	23	24.1415	YES	NO	NO	NO	YES	YES	NO	NO	NO	YES	NO	NO	NO	12	JAN	NO	NO	NO	NO	NO	YES	YES	NO	NO	NO	YES	NGT
10	30	34.375	NO	NO	NO	NO	NO	NO	NO	NO	NO	NO	NO	NO	YES	10	FEB	NO	NO	NO	NO	NO	YES	YES	YES	NO	NO	NO	NGT
11	23	26.6193	NO	NO	NO	YES	YES	NO	NO	NO	NO	NO	NO	NO	NO	13	FEB	NO	NO	NO	NO	NO	YES	YES	YES	NO	NO	NO	GDM
12	29	41.5023	YES	NO	NO	YES	YES	NO	NO	NO	NO	YES	YES	NO	NO	13	MAY	NO	NO	NO	NO	NO	YES	NO	NO	NO	NO	NO	NGT
13	34	33.7495	YES	NO	NO	YES	YES	NO	NO	NO	NO	NO	YES	YES	YES	13	MAY	NO	NO	NO	NO	NO	YES	YES	YES	NO	NO	NO	NGT
14	23	49.3097	NO	NO	NO	YES	YES	NO	NO	NO	NO	NO	YES	YES	YES	10	MAY	YES	YES	NO	NO	NO	YES	NO	YES	NO	NO	NO	GDM
15	31	44.8097	YES	NO	NO	NO	NO	NO	NO	NO	NO	NO	NO	NO	NO	13	JUN	NO	NO	NO	YES	YES	NO	YES	YES	NO	NO	NO	GDM
16	29	37.806	NO	YES	NO	NO	NO	NO	NO	NO	NO	NO	NO	NO	NO	13	MAY	NO	NO	NO	NO	NO	NO	NO	YES	NO	NO	NO	NGT
17	37	19.313	NO	NO	NO	NO	NO	NO	NO	NO	NO	NO	NO	NO	NO	12	MAY	NO	NO	NO	NO	NO	NO	NO	NO	NO	NO	NO	NGT
18	42	28.441	YES	YES	NO	YES	YES	NO	NO	NO	NO	NO	NO	NO	NO	14	MAY	NO	NO	NO	NO	NO	NO	YES	NO	NO	NO	NO	GDM
19	28	28.578	NO	NO	NO	NO	NO	NO	YES	NO	NO	NO	NO	NO	NO	13	JUL	NO	NO	NO	YES	NO	YES	YES	NO	YES	NO	NO	GDM
20	33	32.4219	YES	NO	YES	YES	YES	NO	NO	NO	NO	NO	NO	NO	NO	12	JUN	NO	NO	NO	NO	NO	NO	NO	NO	NO	NO	NO	NGT
21	29	29.6875	YES	NO	NO	YES	YES	NO	NO	NO	NO	NO	NO	NO	NO	13	JUN	NO	NO	NO	NO	NO	NO	NO	NO	NO	NO	NO	NGT
22	33	32.4557	NO	NO	NO	YES	NO	NO	NO	NO	NO	YES	NO	YES	NO	14	JUL	NO	NO	NO	NO	NO	YES	NO	NO	NO	NO	NO	NGT
23	29	29.413	NO	YES	NO	YES	YES	NO	NO	NO	NO	NO	NO	NO	NO	13	JUL	NO	NO	NO	NO	NO	YES	YES	NO	NO	NO	YES	NGT
24	25	29.7143	YES	NO	NO	YES	YES	YES	NO	NO	NO	NO	NO	NO	NO	12	JUN	NO	NO	NO	YES	NO	NO	NO	NO	NO	NO	NO	GDM
25	22	27.1816	NO	NO	NO	YES	YES	NO	NO	NO	NO	NO	NO	NO	NO	11	JUL	NO	NO	NO	NO	NO	NO	YES	NO	NO	NO	NO	NGT
26	36	28.306	NO	NO	NO	NO	NO	NO	NO	NO	NO	NO	NO	YES	YES	14	AUG	NO	NO	NO	NO	NO	NO	YES	NO	NO	NO	NO	NGT
27	27	28.125	NO	NO	NO	NO	NO	NO	NO	NO	NO	NO	NO	NO	NO	14	AUG	NO	NO	NO	NO	NO	YES	NO	NO	NO	NO	NO	NGT
28	32	31.1634	NO	NO	NO	YES	YES	NO	NO	NO	NO	NO	NO	NO	NO	15	SEP	NO	NO	NO	NO	NO	YES	YES	NO	NO	YES	NO	NGT
29	34	25.3906	YES	YES	YES	YES	NO	NO	NO	NO	YES	YES	YES	NO	YES	15	AUG	NO	NO	NO	YES	NO	NO	YES	NO	NO	NO	NO	NGT
30	35	28	YES	NO	NO	NO	NO	NO	NO	NO	NO	NO	YES	NO	NO	11	SEP	NO	NO	NO	NO	NO	NO	NO	NO	NO	NO	NO	NGT
31	40	20.7756	YES	NO	YES	YES	NO	NO	NO	NO	NO	NO	NO	NO	NO	11	OCT	NO	NO	NO	NO	NO	NO	NO	NO	NO	NO	NO	NGT
32	22	27.31	YES	NO	NO	YES	YES	NO	NO	NO	NO	NO	NO	NO	NO	12	NOV	NO	NO	NO	NO	NO	NO	NO	NO	NO	NO	YES	NGT
33	18	25.7778	NO	YES	NO	NO	YES	YES	NO	NO	NO	NO	NO	NO	NO	13	OCT	NO	NO	NO	NO	NO	NO	NO	NO	NO	YES	NO	NGT
34	31	33.2937	NO	NO	NO	YES	YES	NO	NO	NO	NO	NO	YES	NO	YES	13	OCT	NO	NO	NO	NO	YES	NO	NO	NO	NO	NO	NO	NGT
35	21	31.6406	NO	NO	YES	YES	YES	NO	YES	NO	NO	NO	YES	NO	NO	12	OCT	NO	NO	NO	NO	NO	YES	NO	YES	NO	NO	NO	GDM
36	36	26.5625	NO	NO	NO	NO	YES	NO	NO	YES	NO	NO	NO	NO	NO	12	NOV	NO	NO	NO	NO	NO	NO	NO	NO	NO	NO	NO	NGT
37	32	22.7732	NO	NO	NO	NO	NO	NO	NO	NO	NO	NO	NO	YES	NO	13	NOV	NO	NO	NO	NO	NO	NO	YES	NO	NO	NO	NO	NGT
38	35	31.25	NO	NO	NO	NO	NO	NO	YES	NO	NO	NO	NO	NO	NO	10	NOV	NO	NO	NO	NO	NO	YES	NO	NO	NO	NO	NO	GDM
39	28	31.0979	YES	NO	NO	NO	YES	NO	NO	NO	NO	NO	NO	NO	NO	14	OCT	NO	NO	NO	NO	NO	NO	NO	NO	NO	YES	NO	NGT
40	36	28.2828	NO	NO	NO	NO	YES	NO	NO	NO	NO	NO	NO	NO	NO	13	NOV	NO	NO	NO	NO	NO	NO	NO	NO	NO	NO	NO	NGT
41	31	32.039	YES	NO	NO	NO	YES	NO	NO	NO	NO	NO	YES	NO	NO	13	NOV	NO	NO	NO	NO	NO	NO	NO	NO	NO	NO	NO	NGT
42	36	24.1288	YES	NO	NO	NO	YES	NO	NO	NO	NO	NO	NO	NO	YES	13	NOV	NO	NO	NO	NO	NO	NO	NO	NO	NO	NO	YES	NGT
43	20	18.9745	NO	YES	NO	NO	NO	YES	NO	NO	NO	NO	NO	NO	NO	13	OCT	NO	NO	NO	NO	NO	NO	NO	YES	NO	NO	NO	NGT
44	21	20.83	YES	NO	NO	NO	YES	NO	NO	NO	NO	NO	NO	NO	NO	13	DEC	NO	NO	NO	NO	NO	NO	NO	NO	NO	NO	NO	NGT
45	28	23.3067	YES	NO	NO	NO	YES	YES	NO	NO	NO	NO	NO	NO	NO	13	FEB	NO	NO	YES	YES	NO	NO	NO	NO	NO	NO	NO	NGT
46	35	33.3984	YES	NO	NO	NO	NO	NO	NO	NO	NO	NO	NO	YES	YES	14	FEB	NO	NO	NO	NO	NO	NO	NO	NO	NO	NO	NO	NGT
47	26	21.4536	YES	NO	NO	NO	YES	NO	NO	NO	NO	NO	NO	YES	YES	13	JAN	NO	NO	NO	NO	NO	NO	NO	NO	NO	YES	NO	NGT
48	27	27.6888	YES	NO	NO	NO	YES	NO	NO	NO	NO	NO	NO	NO	YES	11	FEB	YES	YES	NO	NO	NO	NO	YES	NO	NO	NO	NO	NGT
49	24	26.1012	YES	YES	NO	NO	NO	NO	NO	NO	NO	NO	NO	NO	YES	14	MAR	NO	NO	YES	NO	NO	NO	NO	NO	NO	NO	NO	NGT
50	35	23.9188	YES	NO	NO	NO	NO	NO	YES	NO	YES	NO	NO	NO	NO	12	APR	NO	NO	NO	NO	NO	YES	YES	NO	NO	NO	YES	GDM
51	36	34.69	YES	YES	NO	NO	YES	NO	NO	NO	NO	NO	NO	NO	YES	12	FEB	NO	NO	NO	NO	NO	NO	NO	NO	NO	NO	NO	GDM
52	22	19.6642	YES	NO	YES	YES	NO	YES	NO	NO	NO	NO	NO	NO	NO	13	MAR	NO	NO	NO	NO	NO	NO	NO	YES	NO	NO	NO	NGT
53	30	26.4218	YES	YES	NO	NO	NO	YES	NO	NO	NO	NO	NO	NO	NO	9	MAR	NO	NO	NO	NO	NO	YES	YES	YES	NO	NO	NO	NGT
54	34	19.1406	YES	NO	NO	NO	YES	NO	NO	NO	NO	NO	NO	NO	NO	12	MAR	NO	NO	NO	NO	NO	NO	NO	NO	NO	NO	NO	NGT
55	32	20.2395	YES	NO	NO	NO	NO	NO	NO	NO	NO	NO	NO	NO	NO	12	MAR	NO	NO	NO	NO	NO	NO	NO	NO	NO	NO	NO	NGT
56	29	32.7694	NO	YES	NO	NO	YES	NO	NO	YES	YES	NO	YES	YES	NO	13	MAY	NO	NO	NO	YES	NO	YES	YES	NO	NO	NO	NO	NGT
57	37	24.6528	YES	YES	YES	NO	NO	NO	NO	NO	NO	YES	NO	NO	NO	15	MAY	NO	NO	NO	NO	NO	NO	YES	YES	NO	NO	NO	NGT
58	32	35.8494	NO	NO	NO	NO	YES	NO	NO	NO	NO	NO	NO	NO	YES	11	APR	YES	NO	NO	NO	NO	NO	YES	NO	NO	NO	NO	NGT
59	29	19.9472	NO	NO	NO	NO	YES	NO	NO	NO	NO	NO	NO	NO	NO	13	MAY	NO	NO	NO	NO	NO	NO	NO	NO	NO	NO	NO	NGT
60	20	24.7768	YES	NO	NO	YES	YES	NO	NO	NO	NO	NO	NO	NO	NO	14	APR	NO	NO	NO	NO	NO	NO	YES	NO	NO	YES	NO	NGT
61	26	23.5454	NO	NO	NO	NO	NO	NO	NO	NO	NO	NO	YES	NO	NO	12	MAY	NO	NO	YES	YES	NO	NO	NO	NO	NO	NO	NO	NGT
62	32	27.6254	YES	NO	NO	NO	NO	NO	NO	NO	NO	NO	YES	NO	NO	11	JUN	NO	NO	NO	NO	NO	NO	YES	NO	NO	NO	NO	NGT
63	41	36.391	NO	YES	NO	NO	NO	NO	NO	NO	NO	NO	YES	NO	NO	12	JUN	NO	NO	NO	NO	NO	NO	NO	NO	NO	NO	NO	NGT
64	43	28.8889	NO	NO	NO	NO	YES	NO	NO	YES	NO	YES	NO	NO	NO	11	MAY	NO	NO	NO	NO	NO	YES	YES	NO	YES	NO	NO	GDM
65	26	27.8159	YES	NO	NO	NO	NO	NO	NO	NO	NO	NO	YES	NO	NO	12	JUN	NO	NO	NO	NO	NO	NO	NO	NO	NO	NO	NO	NGT
66	30	30.0781	YES	NO	NO	YES	NO	NO	NO	NO	NO	NO	NO	NO	NO	11	MAY	NO	NO	NO	NO	NO	NO	NO	NO	NO	NO	NO	NGT
67	35	20.4467	YES	NO	NO	NO	YES	NO	NO	NO	NO	NO	NO	NO	NO	15	JUL	NO	NO	YES	YES	NO	NO	YES	YES	NO	NO	NO	NGT
68	29	28.0843	YES	NO	NO	YES	YES	YES	NO	NO	NO	NO	NO	NO	NO	14	JUN	NO	YES	NO	NO	NO	NO	YES	NO	YES	NO	NO	NGT
69	29	20.4467	YES	NO	NO	YES	YES	YES	NO	NO	NO	NO	YES	NO	YES	12	JUL	NO	YES	NO	NO	NO	NO	YES	YES	NO	NO	NO	NGT
70	29	31.3982	YES	NO	NO	YES	YES	NO	NO	NO	NO	NO	NO	NO	NO	9	JUL	NO	NO	NO	NO	NO	YES	YES	NO	NO	NO	NO	GDM
71	25	28.1359	YES	YES	NO	NO	NO	NO	NO	NO	NO	NO	NO	NO	NO	13	JUN	NO	NO	NO	NO	NO	NO	NO	NO	NO	NO	YES	NGT
72	30	27.4235	NO	NO	NO	YES	YES	NO	NO	NO	NO	NO	NO	NO	NO	11	AUG	NO	NO	NO	NO	NO	YES	YES	NO	NO	NO	YES	NGT
73	31	26.4381	NO	NO	NO	NO	NO	NO	NO	NO	NO	NO	NO	NO	YES	11	AUG	NO	NO	NO	NO	YES	NO	NO	NO	NO	NO	NO	NGT
74	29	30.8596	YES	YES	YES	YES	YES	NO	NO	NO	NO	NO	NO	YES	YES	13	SEP	NO	NO	NO	NO	NO	YES	YES	NO	NO	NO	NO	NGT
75	35	27.4756	YES	NO	NO	NO	YES	NO	NO	NO	NO	NO	YES	YES	NO	12	SEP	NO	NO	NO	NO	NO	YES	YES	NO	NO	NO	NO	NGT
76	33	37.1901	YES	YES	NO	NO	NO	NO	NO	NO	NO	NO	NO	NO	YES	13	OCT	NO	NO	NO	NO	NO	YES	NO	NO	NO	NO	NO	NGT
77	26	21.3675	YES	NO	NO	NO	NO	NO	NO	NO	NO	NO	NO	NO	NO	12	NOV	NO	NO	NO	NO	NO	YES	YES	NO	NO	NO	NO	NGT
78	38	25.9695	NO	YES	YES	NO	NO	NO	NO	NO	NO	NO	NO	NO	NO	13	NOV	NO	NO	NO	NO	NO	YES	YES	YES	NO	NO	NO	GDM
79	25	30.1162	YES	YES	NO	YES	YES	NO	NO	NO	NO	NO	NO	NO	NO	13	OCT	NO	NO	NO	NO	NO	NO	NO	NO	NO	NO	NO	NGT
80	27	28.5156	NO	YES	NO	NO	NO	NO	NO	NO	NO	YES	NO	YES	YES	12	OCT	NO	NO	NO	NO	NO	YES	NO	NO	NO	NO	YES	NGT
81	36	19.972	YES	YES	NO	NO	NO	NO	NO	NO	NO	NO	NO	NO	NO	15	JUL	NO	NO	NO	NO	NO	NO	YES	NO	NO	NO	NO	NGT
82	32	28.5483	YES	NO	NO	YES	NO	NO	NO	NO	NO	NO	NO	NO	NO	14	OCT	NO	NO	NO	NO	NO	YES	NO	NO	NO	NO	NO	NGT

## Sheet: Dataset S1B (1T NIR data)
Subject from the 1T cohort	Absorbance at the stated wavenumber (cm^-1)
	10500	10498	10496	10494	10492	10490	10488	10486	10484	10482	10480	10478	10476	10474	10472	10470	10468	10466	10464	10462	10460	10458	10456	10454	10452	10450	10448	10446	10444	10442	10440	10438	10436	10434	10432	10430	10428	10426	10424	10422	10420	10418	10416	10414	10412	10410	10408	10406	10404
1	-0.10194	-0.104504	-0.10774	-0.114571	-0.116773	-0.106413	-0.100277	-0.104321	-0.105868	-0.099304	-0.0940338	-0.0955646	-0.0987662	-0.0983563	-0.0987909	-0.103972	-0.107882	-0.107625	-0.107657	-0.10583	-0.0994456	-0.0965993	-0.0997542	-0.0988983	-0.0944433	-0.0966619	-0.101743	-0.0996545	-0.0956075	-0.0977565	-0.101871	-0.101281	-0.0988169	-0.0980456	-0.0971164	-0.0952836	-0.0940072	-0.0939158	-0.0959596	-0.0999238	-0.103015	-0.105264	-0.107504	-0.105779	-0.101033	-0.0986777	-0.0965457	-0.0918879	-0.0894881
2	0.0225047	0.0300563	0.037739	0.0455075	0.0426299	0.0297372	0.0267825	0.0329622	0.0353953	0.030711	0.0277518	0.0305948	0.0331246	0.0307028	0.0278821	0.029184	0.0329547	0.0354973	0.0342716	0.0329269	0.0360825	0.0413812	0.0439097	0.0434033	0.042753	0.0426107	0.0396476	0.0339165	0.0330324	0.0386085	0.0425233	0.0417358	0.0419091	0.0414326	0.0380602	0.0362826	0.0356092	0.0347223	0.0382944	0.0443627	0.047449	0.0533901	0.0610469	0.0565595	0.0477495	0.0461275	0.0430164	0.0364274	0.0364214
3	-0.177619	-0.18045	-0.176734	-0.179328	-0.183631	-0.17554	-0.16732	-0.168857	-0.170586	-0.166356	-0.161699	-0.159336	-0.16009	-0.163156	-0.163222	-0.161226	-0.164454	-0.169947	-0.168769	-0.164697	-0.164963	-0.168225	-0.171751	-0.172829	-0.168752	-0.164949	-0.164905	-0.161076	-0.154712	-0.156327	-0.162634	-0.163067	-0.161698	-0.162284	-0.159057	-0.154191	-0.153313	-0.15354	-0.153966	-0.159051	-0.166609	-0.17147	-0.175058	-0.176495	-0.172062	-0.166051	-0.162961	-0.159486	-0.154003
4	-0.0726959	-0.0782477	-0.0837288	-0.0891232	-0.089107	-0.0799548	-0.074695	-0.0764164	-0.0740546	-0.0657816	-0.0622101	-0.0651293	-0.0685893	-0.071114	-0.0730822	-0.0739241	-0.0752227	-0.0759422	-0.0732067	-0.0697729	-0.0685895	-0.0691873	-0.0708883	-0.0709787	-0.0690717	-0.0697597	-0.0705472	-0.0660112	-0.0628236	-0.0657547	-0.0683843	-0.0681598	-0.0675567	-0.0644101	-0.0609754	-0.0606459	-0.0585697	-0.0567603	-0.0632254	-0.0714645	-0.0736192	-0.0777512	-0.083335	-0.0784561	-0.0700513	-0.0674527	-0.0638164	-0.0582463	-0.0576362
5	0.0807636	0.0846592	0.0850014	0.0870193	0.0883232	0.085289	0.0805305	0.0781842	0.0778024	0.0759656	0.0729794	0.0703128	0.0691071	0.0711993	0.0740283	0.0740931	0.0747823	0.0782849	0.0808889	0.081066	0.079465	0.0778355	0.0799156	0.0827185	0.0806477	0.0782041	0.0798388	0.0823496	0.0840346	0.0841991	0.0815836	0.0812199	0.0841081	0.081691	0.0755626	0.0755252	0.0780623	0.0770404	0.077634	0.0810805	0.0819307	0.0829292	0.0860773	0.0855945	0.0833988	0.0833784	0.0839193	0.0860535	0.0872685
6	-0.180432	-0.18015	-0.178723	-0.179612	-0.182372	-0.176386	-0.167627	-0.166389	-0.167312	-0.163108	-0.15806	-0.155967	-0.158367	-0.163809	-0.164601	-0.161924	-0.165919	-0.173287	-0.172841	-0.166844	-0.163766	-0.166854	-0.172429	-0.172965	-0.170576	-0.171816	-0.171632	-0.165788	-0.16152	-0.162681	-0.165613	-0.165856	-0.162709	-0.158111	-0.15379	-0.150987	-0.15034	-0.151776	-0.156901	-0.164693	-0.168876	-0.17254	-0.181288	-0.181651	-0.169832	-0.163113	-0.161098	-0.154045	-0.148473
7	-0.113743	-0.116631	-0.119632	-0.12321	-0.1214	-0.110749	-0.105699	-0.108767	-0.108299	-0.103834	-0.103975	-0.106954	-0.106593	-0.104557	-0.105715	-0.109329	-0.111775	-0.112484	-0.112598	-0.112456	-0.112361	-0.112717	-0.113866	-0.11591	-0.117546	-0.117303	-0.114476	-0.109689	-0.107208	-0.109133	-0.110519	-0.109021	-0.109561	-0.110795	-0.107408	-0.103149	-0.102124	-0.101666	-0.101668	-0.104008	-0.106111	-0.106559	-0.106873	-0.106754	-0.105892	-0.104433	-0.102691	-0.102282	-0.102342
8	-0.115065	-0.118346	-0.118388	-0.118922	-0.123079	-0.120424	-0.112142	-0.109566	-0.112832	-0.111347	-0.105314	-0.102587	-0.103448	-0.104621	-0.106901	-0.108496	-0.107012	-0.107467	-0.111338	-0.110691	-0.106502	-0.107912	-0.114081	-0.116422	-0.115001	-0.116233	-0.11913	-0.116498	-0.110573	-0.110672	-0.114648	-0.11226	-0.108091	-0.108757	-0.107263	-0.103688	-0.105059	-0.106865	-0.106876	-0.11066	-0.113422	-0.112862	-0.117541	-0.120757	-0.115775	-0.115069	-0.117261	-0.110649	-0.103133
9	-0.0150456	-0.0158524	-0.0166581	-0.0174634	-0.0168875	-0.0129057	-0.0127808	-0.0187365	-0.0228017	-0.0212591	-0.0201727	-0.0185492	-0.0116876	-0.00716991	-0.0111328	-0.0133748	-0.00942616	-0.0100191	-0.0166356	-0.0190564	-0.018494	-0.0219053	-0.0259032	-0.02401	-0.019513	-0.0169959	-0.0135168	-0.00919822	-0.00933878	-0.0117216	-0.0112303	-0.0110224	-0.0126727	-0.0112862	-0.00952835	-0.0113919	-0.0112128	-0.00849787	-0.0107913	-0.0158326	-0.0160295	-0.0151517	-0.0170914	-0.0157329	-0.0105823	-0.00732122	-0.00588737	-0.00585534	-0.00810655
10	-0.185822	-0.189651	-0.191238	-0.193316	-0.196894	-0.191438	-0.182406	-0.180752	-0.181633	-0.175925	-0.168176	-0.165872	-0.168144	-0.171224	-0.174107	-0.176718	-0.17959	-0.182508	-0.182654	-0.179027	-0.175034	-0.175727	-0.182022	-0.185869	-0.182858	-0.181436	-0.182566	-0.177425	-0.171789	-0.175022	-0.180029	-0.180127	-0.180296	-0.179025	-0.172643	-0.166716	-0.163928	-0.163616	-0.168114	-0.174204	-0.177306	-0.183262	-0.191978	-0.190729	-0.181859	-0.176279	-0.171725	-0.166373	-0.164134
11	-0.199147	-0.202952	-0.203143	-0.20863	-0.21208	-0.198321	-0.186201	-0.186802	-0.18532	-0.176313	-0.171808	-0.172734	-0.174446	-0.179134	-0.183967	-0.183665	-0.18457	-0.190267	-0.191405	-0.185549	-0.18187	-0.184535	-0.190106	-0.193411	-0.193757	-0.196107	-0.19911	-0.193759	-0.183093	-0.178019	-0.177068	-0.172833	-0.169465	-0.170786	-0.169723	-0.165672	-0.166372	-0.171235	-0.175777	-0.180853	-0.188306	-0.200297	-0.210529	-0.202437	-0.186273	-0.181739	-0.178544	-0.16758	-0.163679
12	-0.0886952	-0.0918226	-0.0909819	-0.0922429	-0.0932002	-0.0882365	-0.0838205	-0.0831174	-0.0809857	-0.0765403	-0.0740967	-0.073916	-0.0741143	-0.0751905	-0.0766926	-0.076843	-0.0768545	-0.077013	-0.0748598	-0.0725413	-0.0731339	-0.0747724	-0.0770007	-0.0798783	-0.079624	-0.0779981	-0.0787751	-0.0771895	-0.0731016	-0.0736962	-0.0765248	-0.0742836	-0.0708325	-0.0704212	-0.0696425	-0.0673567	-0.0660652	-0.0672612	-0.0705267	-0.0728099	-0.0736122	-0.0778848	-0.0834401	-0.0808424	-0.0744709	-0.0725523	-0.0695018	-0.063032	-0.0616025
13	-0.0717907	-0.0739696	-0.075632	-0.0821927	-0.0868368	-0.0785947	-0.0701513	-0.0717503	-0.0750636	-0.0700832	-0.0644708	-0.0679618	-0.0738205	-0.0728063	-0.0714784	-0.0751559	-0.0767227	-0.0755596	-0.0769068	-0.0751842	-0.0682162	-0.0662515	-0.0694286	-0.067164	-0.0632694	-0.0675668	-0.0738922	-0.0728795	-0.0695203	-0.0704755	-0.0723555	-0.0701459	-0.0667172	-0.065502	-0.0651425	-0.065001	-0.0650335	-0.0640993	-0.0651006	-0.0705694	-0.0749082	-0.0754252	-0.0767912	-0.0767299	-0.0713431	-0.0661523	-0.0642851	-0.0626918	-0.0613088
14	-0.185114	-0.187108	-0.187708	-0.190134	-0.190269	-0.183073	-0.177879	-0.177417	-0.17515	-0.171661	-0.170805	-0.170323	-0.169259	-0.169573	-0.169888	-0.169448	-0.17092	-0.173987	-0.175222	-0.174318	-0.173311	-0.174293	-0.177542	-0.178294	-0.175174	-0.174748	-0.176095	-0.171392	-0.165463	-0.16699	-0.171807	-0.172426	-0.171261	-0.170533	-0.168523	-0.166129	-0.163787	-0.161624	-0.163022	-0.167766	-0.170279	-0.171592	-0.176369	-0.178285	-0.171763	-0.16611	-0.16697	-0.16663	-0.162285
15	-0.0813039	-0.0833246	-0.0833095	-0.0856511	-0.0886814	-0.0843737	-0.0791629	-0.07797	-0.0753882	-0.0693897	-0.0646122	-0.0627147	-0.0632823	-0.0671308	-0.0719366	-0.073561	-0.0731584	-0.0732993	-0.0722553	-0.0688786	-0.0669557	-0.0698332	-0.0740671	-0.0751082	-0.0774282	-0.0830553	-0.0823166	-0.0739536	-0.0701095	-0.0728248	-0.0746112	-0.0737605	-0.0737223	-0.0734175	-0.0692968	-0.0632853	-0.0599363	-0.0589403	-0.0591073	-0.0630534	-0.0696796	-0.0742037	-0.0771016	-0.0783013	-0.0742474	-0.0673752	-0.0626038	-0.0607403	-0.0613572
16	-0.159613	-0.162977	-0.162864	-0.167112	-0.168884	-0.158968	-0.152865	-0.157344	-0.157404	-0.150376	-0.149094	-0.152141	-0.150845	-0.147964	-0.147605	-0.147621	-0.148058	-0.149005	-0.147761	-0.146007	-0.146343	-0.146845	-0.1477	-0.15173	-0.156127	-0.155958	-0.151988	-0.1487	-0.147768	-0.147427	-0.147264	-0.148048	-0.147338	-0.142862	-0.137949	-0.135639	-0.134907	-0.136417	-0.141547	-0.147249	-0.150493	-0.153932	-0.158065	-0.157212	-0.151865	-0.147988	-0.145833	-0.142921	-0.139427
17	-0.147845	-0.15629	-0.159265	-0.160726	-0.165109	-0.162669	-0.155361	-0.15161	-0.150207	-0.149695	-0.151413	-0.151527	-0.149521	-0.150038	-0.149801	-0.14609	-0.145853	-0.149286	-0.148645	-0.146304	-0.146818	-0.146181	-0.144494	-0.146095	-0.147545	-0.146886	-0.147649	-0.147687	-0.145845	-0.146288	-0.14728	-0.144876	-0.143506	-0.145205	-0.145144	-0.1431	-0.141923	-0.141909	-0.144006	-0.146765	-0.146365	-0.1462	-0.149335	-0.148235	-0.142276	-0.140698	-0.143193	-0.143547	-0.142536
18	-0.115259	-0.118717	-0.118631	-0.119903	-0.123798	-0.118532	-0.110756	-0.110335	-0.111864	-0.109742	-0.107147	-0.105771	-0.106006	-0.107067	-0.104701	-0.100638	-0.102082	-0.107251	-0.107846	-0.104888	-0.105788	-0.111275	-0.113898	-0.11049	-0.11014	-0.115491	-0.114493	-0.10631	-0.105246	-0.111124	-0.112076	-0.107696	-0.105416	-0.104738	-0.103126	-0.101075	-0.0997145	-0.100784	-0.103606	-0.105166	-0.10635	-0.109481	-0.112097	-0.112121	-0.111422	-0.109402	-0.104788	-0.100594	-0.0988938
19	-0.197376	-0.202322	-0.202306	-0.204204	-0.208338	-0.200468	-0.19048	-0.1904	-0.191861	-0.188091	-0.184473	-0.182756	-0.183116	-0.185384	-0.183548	-0.178931	-0.181257	-0.187821	-0.187922	-0.183956	-0.184162	-0.189654	-0.194869	-0.193917	-0.192284	-0.196778	-0.197284	-0.187811	-0.183663	-0.189756	-0.192381	-0.187747	-0.184779	-0.183218	-0.180071	-0.177649	-0.176496	-0.177225	-0.181198	-0.184853	-0.186625	-0.191697	-0.198505	-0.198804	-0.194575	-0.190492	-0.184119	-0.176676	-0.172815
20	-0.163707	-0.1666	-0.169475	-0.172323	-0.171795	-0.164609	-0.161052	-0.162686	-0.161527	-0.158262	-0.158628	-0.159607	-0.158673	-0.160094	-0.161677	-0.158892	-0.158307	-0.16251	-0.162208	-0.157933	-0.158337	-0.161487	-0.16292	-0.163951	-0.163681	-0.16144	-0.15981	-0.157055	-0.152844	-0.153505	-0.159105	-0.160462	-0.156124	-0.152452	-0.150846	-0.14894	-0.146642	-0.146737	-0.151024	-0.155451	-0.156829	-0.161459	-0.169422	-0.167794	-0.158605	-0.154482	-0.152035	-0.145667	-0.142105
21	-0.186273	-0.192454	-0.195243	-0.201736	-0.203539	-0.183309	-0.167533	-0.169774	-0.167413	-0.154969	-0.150077	-0.152472	-0.154857	-0.159673	-0.16322	-0.161599	-0.16446	-0.172181	-0.171611	-0.164431	-0.161335	-0.163537	-0.169272	-0.174135	-0.173691	-0.174029	-0.176212	-0.168689	-0.155152	-0.150167	-0.15092	-0.147343	-0.144086	-0.144508	-0.142283	-0.139398	-0.141083	-0.144667	-0.150664	-0.160219	-0.168621	-0.180122	-0.193056	-0.184934	-0.164104	-0.156975	-0.152885	-0.140131	-0.136323
22	-0.0548694	-0.0551265	-0.0553839	-0.0556446	-0.0551385	-0.0516021	-0.0503369	-0.0548755	-0.0594743	-0.0592725	-0.0589207	-0.0578614	-0.0519788	-0.0483855	-0.0516609	-0.0520381	-0.0477808	-0.0491292	-0.0550286	-0.056993	-0.0574021	-0.0603022	-0.0623596	-0.0594411	-0.0533803	-0.0492739	-0.0486042	-0.0489607	-0.0491052	-0.0496696	-0.0509453	-0.0518915	-0.0501438	-0.047213	-0.0484821	-0.0516315	-0.0504691	-0.0481703	-0.0499944	-0.0530967	-0.0537192	-0.0534945	-0.0539584	-0.0531473	-0.0502478	-0.0480986	-0.0482172	-0.0488167	-0.048937
23	-0.178294	-0.181263	-0.184213	-0.187146	-0.188199	-0.181591	-0.175261	-0.173523	-0.170798	-0.167024	-0.165593	-0.164318	-0.164719	-0.169667	-0.172098	-0.169445	-0.171449	-0.17814	-0.17797	-0.171242	-0.167897	-0.171	-0.17605	-0.177334	-0.176593	-0.17929	-0.180546	-0.173377	-0.165674	-0.165527	-0.167985	-0.165874	-0.162055	-0.16031	-0.158651	-0.155929	-0.155133	-0.158671	-0.164654	-0.169269	-0.172818	-0.1796	-0.18713	-0.186155	-0.178848	-0.173831	-0.169939	-0.163906	-0.158451
24	-0.044885	-0.0489653	-0.0513318	-0.0532304	-0.0563627	-0.0524938	-0.0450637	-0.042879	-0.0438148	-0.0415328	-0.0394167	-0.0407098	-0.0403059	-0.0377438	-0.0392481	-0.0422203	-0.0418455	-0.043261	-0.0474345	-0.0466151	-0.0425109	-0.0415688	-0.0416366	-0.0399893	-0.0395073	-0.0402911	-0.0398707	-0.0389151	-0.0400304	-0.0437136	-0.0461014	-0.0444624	-0.0426914	-0.0405397	-0.03437	-0.0300258	-0.0322117	-0.0340662	-0.0328575	-0.0349094	-0.0398077	-0.0426384	-0.0446055	-0.04554	-0.0435981	-0.0412386	-0.0391128	-0.0361432	-0.034838
25	-0.0614141	-0.0625135	-0.061273	-0.0648644	-0.0690051	-0.0652244	-0.0609366	-0.0613531	-0.0610657	-0.0577721	-0.054313	-0.0521829	-0.0533866	-0.0574005	-0.0584761	-0.0554377	-0.0542979	-0.0557709	-0.0545389	-0.0515581	-0.0515338	-0.0528377	-0.0519538	-0.050232	-0.0508008	-0.0532152	-0.0535712	-0.0512269	-0.0510105	-0.0524258	-0.0504024	-0.0476429	-0.0482977	-0.0479428	-0.0452112	-0.0444615	-0.0449253	-0.0447267	-0.0454574	-0.046911	-0.0494959	-0.0542773	-0.0563786	-0.0533489	-0.0518093	-0.0519763	-0.0496282	-0.0485743	-0.0499566
26	-0.126474	-0.12635	-0.124229	-0.125299	-0.125349	-0.119353	-0.114913	-0.115289	-0.115833	-0.114153	-0.111589	-0.109391	-0.109216	-0.11084	-0.110981	-0.109576	-0.1115	-0.116639	-0.117067	-0.111275	-0.107311	-0.108367	-0.11063	-0.111678	-0.112725	-0.115336	-0.117202	-0.113347	-0.107112	-0.106296	-0.109153	-0.108861	-0.107427	-0.108666	-0.109622	-0.107465	-0.10398	-0.102685	-0.104407	-0.106669	-0.109691	-0.116076	-0.121651	-0.119192	-0.112208	-0.106989	-0.103261	-0.0994741	-0.0971462
27	-0.0743235	-0.0782618	-0.0779022	-0.0725498	-0.0728855	-0.0772405	-0.077651	-0.0770389	-0.078088	-0.0777873	-0.0760087	-0.0740164	-0.0718613	-0.0720135	-0.0754298	-0.0772485	-0.0745912	-0.0712758	-0.0708286	-0.0715424	-0.0713259	-0.0711751	-0.0724455	-0.0747343	-0.0762873	-0.0758944	-0.0761277	-0.0788472	-0.0789209	-0.075434	-0.0759475	-0.07899	-0.076688	-0.0744241	-0.0759892	-0.0735611	-0.0690808	-0.0696002	-0.0702746	-0.0685122	-0.0687308	-0.0685768	-0.067701	-0.0713225	-0.0739153	-0.0706821	-0.0692565	-0.0712488	-0.0695445
28	-0.169134	-0.171015	-0.171445	-0.172057	-0.173037	-0.168378	-0.161889	-0.160084	-0.16032	-0.156613	-0.150846	-0.148099	-0.148468	-0.149467	-0.151673	-0.155345	-0.157789	-0.158539	-0.159083	-0.15748	-0.15287	-0.15155	-0.15709	-0.16108	-0.158599	-0.157566	-0.158988	-0.155519	-0.151499	-0.153781	-0.157119	-0.156961	-0.156796	-0.155371	-0.150563	-0.146168	-0.143325	-0.142684	-0.147197	-0.152659	-0.154349	-0.159014	-0.167555	-0.167503	-0.159827	-0.155139	-0.152372	-0.148343	-0.144913
29	0.0200094	0.020704	0.0217344	0.0200942	0.0183517	0.0213365	0.0218295	0.0169117	0.0141644	0.0151982	0.0128685	0.00766368	0.00708819	0.0110701	0.0129108	0.0124979	0.0136185	0.0149455	0.015336	0.0163731	0.0161562	0.0144243	0.0151981	0.0170959	0.0159491	0.0143473	0.0161518	0.0210809	0.0254857	0.024571	0.0194597	0.0192304	0.0234311	0.0223948	0.0180314	0.0188757	0.0213737	0.0191199	0.0159804	0.0159177	0.0155495	0.0132078	0.011711	0.0127678	0.0158525	0.0189616	0.0215107	0.0252291	0.0273428
30	-0.098129	-0.0993035	-0.0973013	-0.0982661	-0.101169	-0.0987333	-0.0947273	-0.0938382	-0.0938988	-0.0942413	-0.0948923	-0.09402	-0.0936441	-0.0951849	-0.0944667	-0.0916395	-0.0912055	-0.0915499	-0.0897847	-0.0885274	-0.0881298	-0.0869072	-0.0878028	-0.0907934	-0.0903641	-0.0885322	-0.0899928	-0.0897811	-0.0855946	-0.0845568	-0.0873362	-0.0867522	-0.0839186	-0.0845321	-0.0862471	-0.0857712	-0.0851134	-0.0846575	-0.0837869	-0.0846515	-0.086246	-0.0859408	-0.0874949	-0.0923286	-0.0929197	-0.0878491	-0.0835597	-0.0819553	-0.0799755
31	-0.173202	-0.178757	-0.182976	-0.188902	-0.189505	-0.177538	-0.17025	-0.173229	-0.172948	-0.166611	-0.164414	-0.167213	-0.168458	-0.167133	-0.16742	-0.170478	-0.173604	-0.175309	-0.175803	-0.175458	-0.175405	-0.176654	-0.17894	-0.181211	-0.182323	-0.182079	-0.179782	-0.17452	-0.170475	-0.171854	-0.174357	-0.17338	-0.173244	-0.17446	-0.171229	-0.16554	-0.163082	-0.163489	-0.165256	-0.168372	-0.172067	-0.176724	-0.180331	-0.177896	-0.17255	-0.169571	-0.167419	-0.165444	-0.165075
32	-0.173404	-0.179463	-0.182786	-0.187602	-0.190813	-0.18598	-0.18012	-0.177863	-0.17552	-0.173156	-0.172743	-0.17123	-0.168574	-0.168498	-0.168603	-0.166527	-0.166717	-0.168964	-0.167736	-0.165312	-0.165158	-0.164873	-0.165993	-0.170461	-0.172249	-0.170527	-0.170088	-0.168119	-0.163875	-0.164044	-0.168194	-0.168963	-0.167911	-0.169587	-0.170003	-0.166052	-0.16231	-0.162362	-0.164612	-0.167035	-0.169509	-0.172443	-0.174298	-0.172397	-0.168718	-0.166262	-0.164355	-0.163024	-0.162994
33	-0.182777	-0.186167	-0.186846	-0.189312	-0.192341	-0.18393	-0.174135	-0.174547	-0.174496	-0.167576	-0.165287	-0.168102	-0.166766	-0.166844	-0.173207	-0.174852	-0.172144	-0.176181	-0.180261	-0.174862	-0.168879	-0.169225	-0.172927	-0.176544	-0.177714	-0.177197	-0.17634	-0.170966	-0.162665	-0.159782	-0.161885	-0.163329	-0.166233	-0.169952	-0.16818	-0.164236	-0.16273	-0.160073	-0.158892	-0.165328	-0.17355	-0.179683	-0.188626	-0.192222	-0.18426	-0.177076	-0.172898	-0.166212	-0.16199
34	-0.0996606	-0.102183	-0.1036	-0.105963	-0.108336	-0.1027	-0.0957437	-0.0952549	-0.094627	-0.0889607	-0.0855925	-0.0871414	-0.0894248	-0.0920949	-0.0946857	-0.0947079	-0.0950192	-0.0974753	-0.0974864	-0.0946675	-0.09349	-0.0939626	-0.0946088	-0.0958144	-0.0967247	-0.0978872	-0.10063	-0.100701	-0.0958303	-0.0914745	-0.0893849	-0.0858957	-0.0828392	-0.08272	-0.0816388	-0.0797845	-0.0816326	-0.0848705	-0.086321	-0.0883222	-0.0920033	-0.0969953	-0.100644	-0.096464	-0.0895198	-0.0887606	-0.0878152	-0.081372	-0.0785046
35	-0.0367341	-0.0349883	-0.033865	-0.0361587	-0.0372938	-0.0315484	-0.0260236	-0.0259588	-0.0254068	-0.0205779	-0.0175319	-0.0186725	-0.0207958	-0.0229092	-0.0245567	-0.0250149	-0.0265406	-0.0283045	-0.0261075	-0.0220176	-0.0199318	-0.0192886	-0.0195342	-0.0198394	-0.0190382	-0.0194212	-0.0204674	-0.0179737	-0.0151601	-0.0166896	-0.0194132	-0.0199917	-0.0189236	-0.015769	-0.0131876	-0.0134079	-0.0128912	-0.0128417	-0.0177748	-0.0229546	-0.0238985	-0.0258206	-0.0280321	-0.0243451	-0.0197045	-0.0188052	-0.0177225	-0.0154942	-0.0148158
36	-0.0745711	-0.0738667	-0.0729747	-0.0737814	-0.0752307	-0.0716619	-0.0688207	-0.0714203	-0.0730359	-0.0714889	-0.0734865	-0.0783099	-0.0793255	-0.0770165	-0.0756491	-0.0752788	-0.0751286	-0.0753979	-0.0747955	-0.0731333	-0.0724638	-0.073276	-0.073995	-0.0736044	-0.073926	-0.0770526	-0.0786565	-0.0731289	-0.0670389	-0.0691763	-0.0749042	-0.0739765	-0.0694623	-0.0696589	-0.0724206	-0.0715732	-0.0690399	-0.0695496	-0.0715863	-0.0720591	-0.0725056	-0.07469	-0.0773744	-0.0779112	-0.075082	-0.0718551	-0.0689355	-0.0633719	-0.0601168
37	-0.0621755	-0.0603736	-0.0573494	-0.0647851	-0.0724533	-0.0653708	-0.0577334	-0.0582215	-0.057692	-0.0523293	-0.0472219	-0.0443566	-0.0451135	-0.0491921	-0.0506551	-0.048062	-0.0487136	-0.0534162	-0.0527538	-0.0453134	-0.0408478	-0.0442354	-0.051483	-0.0560956	-0.0569053	-0.0579721	-0.0579158	-0.0513305	-0.0436394	-0.0428605	-0.045556	-0.0460607	-0.0461218	-0.0441917	-0.0375992	-0.0329084	-0.0338512	-0.0354811	-0.0373852	-0.0436033	-0.0519768	-0.0589521	-0.0629528	-0.059956	-0.0531755	-0.0488588	-0.043716	-0.036283	-0.0332367
38	-0.103821	-0.106334	-0.105842	-0.100518	-0.0992031	-0.101169	-0.100662	-0.100908	-0.102619	-0.101858	-0.100341	-0.0996943	-0.0983532	-0.0983208	-0.101051	-0.102878	-0.102022	-0.100133	-0.098246	-0.0973325	-0.0975302	-0.097632	-0.0983392	-0.101384	-0.104704	-0.104899	-0.103951	-0.10494	-0.104408	-0.101164	-0.101033	-0.102861	-0.100163	-0.0978583	-0.099707	-0.0980312	-0.0936031	-0.0943571	-0.0966217	-0.095439	-0.0951536	-0.0963079	-0.0963047	-0.09768	-0.0982766	-0.0939598	-0.090596	-0.0920729	-0.0919574
39	-0.105989	-0.107361	-0.105761	-0.108166	-0.110039	-0.104333	-0.0975236	-0.096065	-0.0966321	-0.0930948	-0.0876886	-0.0861487	-0.0878232	-0.0892952	-0.0924622	-0.0968841	-0.0973648	-0.0961317	-0.0977559	-0.0966665	-0.0918565	-0.0931076	-0.101048	-0.104755	-0.103154	-0.104418	-0.107244	-0.103121	-0.0952351	-0.094654	-0.0999019	-0.0987011	-0.0933338	-0.0924526	-0.0915946	-0.0880391	-0.0871426	-0.0884508	-0.0906011	-0.0952489	-0.0990387	-0.102671	-0.109513	-0.109845	-0.103049	-0.10182	-0.101198	-0.0927056	-0.0866613
40	-0.15322	-0.157825	-0.157652	-0.158491	-0.161166	-0.156132	-0.148321	-0.147064	-0.147556	-0.142188	-0.135387	-0.132852	-0.133614	-0.135449	-0.137877	-0.140471	-0.14332	-0.145997	-0.146176	-0.142958	-0.139116	-0.139305	-0.144341	-0.147111	-0.144333	-0.143131	-0.143873	-0.140005	-0.136558	-0.139862	-0.143661	-0.143248	-0.142673	-0.1407	-0.135097	-0.130017	-0.126793	-0.125885	-0.130217	-0.1361	-0.139085	-0.14483	-0.153013	-0.152202	-0.145019	-0.140617	-0.136275	-0.130997	-0.128548
41	-0.196392	-0.200517	-0.200854	-0.202633	-0.20398	-0.19518	-0.185597	-0.185249	-0.186431	-0.181324	-0.175795	-0.174296	-0.177061	-0.18222	-0.183405	-0.181777	-0.186217	-0.193171	-0.191936	-0.185452	-0.181993	-0.184159	-0.189942	-0.192829	-0.19148	-0.191648	-0.191497	-0.185571	-0.179349	-0.179703	-0.18321	-0.182714	-0.179263	-0.175532	-0.170491	-0.166945	-0.167415	-0.168909	-0.172983	-0.181543	-0.187008	-0.191286	-0.201931	-0.203725	-0.190481	-0.182209	-0.180014	-0.173099	-0.168462
42	-0.138113	-0.144409	-0.144502	-0.144479	-0.14686	-0.141438	-0.133921	-0.132591	-0.133705	-0.132934	-0.130399	-0.126539	-0.125846	-0.128823	-0.127145	-0.122171	-0.124457	-0.131624	-0.132409	-0.127636	-0.126736	-0.132976	-0.138463	-0.135599	-0.133473	-0.139584	-0.140553	-0.131193	-0.128748	-0.13596	-0.137717	-0.132467	-0.130331	-0.129359	-0.125353	-0.122152	-0.121672	-0.122413	-0.124246	-0.126511	-0.128623	-0.132084	-0.135739	-0.135935	-0.133802	-0.131304	-0.126838	-0.12154	-0.119316
43	-0.19386	-0.197759	-0.199722	-0.202779	-0.205593	-0.198157	-0.189068	-0.189143	-0.190879	-0.185162	-0.180162	-0.181818	-0.184431	-0.186417	-0.189477	-0.189932	-0.189702	-0.193563	-0.19492	-0.188952	-0.183793	-0.185569	-0.191542	-0.195021	-0.194016	-0.194503	-0.196319	-0.190786	-0.182291	-0.181374	-0.184033	-0.183382	-0.184748	-0.187848	-0.1847	-0.178931	-0.177689	-0.178942	-0.179745	-0.18049	-0.183216	-0.191704	-0.201939	-0.20159	-0.194042	-0.191412	-0.190818	-0.184165	-0.175032
44	-0.110444	-0.111723	-0.110501	-0.111452	-0.111224	-0.104525	-0.0986659	-0.0991092	-0.098467	-0.0928313	-0.0903829	-0.0927854	-0.0948542	-0.0972213	-0.100028	-0.100078	-0.100604	-0.102952	-0.100705	-0.0951839	-0.0933653	-0.094163	-0.0943376	-0.0944497	-0.0948901	-0.0956436	-0.0951734	-0.0912713	-0.0879213	-0.0891534	-0.0918956	-0.0929627	-0.0930203	-0.0910812	-0.0878157	-0.0858748	-0.0841792	-0.0835329	-0.0876513	-0.0932884	-0.0953003	-0.0979407	-0.1024	-0.100154	-0.093183	-0.0905578	-0.0899229	-0.0865068	-0.0838576
45	-0.147985	-0.1494	-0.145372	-0.148684	-0.152556	-0.142736	-0.133063	-0.135435	-0.139304	-0.134284	-0.128823	-0.130792	-0.134384	-0.133742	-0.134424	-0.13945	-0.142129	-0.141386	-0.142267	-0.141192	-0.13531	-0.133373	-0.137679	-0.137549	-0.132751	-0.13381	-0.137887	-0.135113	-0.13024	-0.131684	-0.135765	-0.135662	-0.133275	-0.131715	-0.130842	-0.131052	-0.131078	-0.129964	-0.131815	-0.137327	-0.140296	-0.141332	-0.144628	-0.143697	-0.136728	-0.133521	-0.133653	-0.129455	-0.125312
46	-0.12177	-0.12307	-0.119733	-0.120367	-0.121111	-0.114052	-0.108077	-0.108874	-0.110634	-0.109074	-0.106029	-0.103794	-0.10452	-0.107731	-0.10869	-0.106315	-0.106745	-0.111404	-0.111837	-0.105449	-0.101061	-0.10364	-0.108918	-0.111067	-0.110577	-0.112324	-0.114386	-0.109499	-0.101792	-0.10049	-0.103593	-0.104135	-0.102975	-0.103039	-0.103661	-0.102911	-0.100017	-0.0985154	-0.101352	-0.104885	-0.108128	-0.115733	-0.123139	-0.120039	-0.111494	-0.106304	-0.101574	-0.0947937	-0.0915216
47	-0.15267	-0.157581	-0.1536	-0.153418	-0.158211	-0.154433	-0.147303	-0.14742	-0.149969	-0.147005	-0.141777	-0.139241	-0.140285	-0.143019	-0.143903	-0.142857	-0.144074	-0.147008	-0.146362	-0.143338	-0.142911	-0.145583	-0.149617	-0.151642	-0.148211	-0.1442	-0.144514	-0.142672	-0.137159	-0.137186	-0.142227	-0.143036	-0.142132	-0.142933	-0.139985	-0.135796	-0.136194	-0.136559	-0.135507	-0.140023	-0.147358	-0.149657	-0.15076	-0.152488	-0.14846	-0.142574	-0.141306	-0.139679	-0.135053
48	-0.141656	-0.146029	-0.146869	-0.152928	-0.1533	-0.140129	-0.13361	-0.138384	-0.138055	-0.131197	-0.129909	-0.133406	-0.134538	-0.133499	-0.133526	-0.13536	-0.13802	-0.139696	-0.139823	-0.14001	-0.14074	-0.14171	-0.143874	-0.146251	-0.146636	-0.14615	-0.144157	-0.138248	-0.133966	-0.13611	-0.138406	-0.136945	-0.137943	-0.140077	-0.136033	-0.129812	-0.127869	-0.12832	-0.130007	-0.13416	-0.138857	-0.143343	-0.146336	-0.143116	-0.13684	-0.133378	-0.130735	-0.127752	-0.127071
49	-0.126009	-0.129123	-0.12717	-0.12828	-0.130468	-0.121791	-0.112707	-0.113795	-0.117053	-0.114342	-0.111632	-0.112988	-0.115076	-0.11582	-0.115569	-0.114671	-0.115247	-0.118978	-0.122058	-0.119664	-0.115299	-0.116845	-0.123424	-0.124606	-0.119561	-0.117911	-0.118647	-0.114659	-0.110487	-0.112051	-0.116162	-0.118006	-0.116686	-0.112627	-0.108784	-0.107026	-0.105378	-0.105599	-0.111113	-0.116862	-0.117586	-0.120354	-0.127836	-0.127632	-0.118487	-0.11262	-0.110126	-0.10487	-0.0998545
50	-0.0731371	-0.074655	-0.0723384	-0.0704071	-0.073644	-0.0733333	-0.0675783	-0.0654241	-0.0674369	-0.066	-0.0608027	-0.0567655	-0.0583366	-0.0639495	-0.0655727	-0.0635073	-0.0658102	-0.0704441	-0.0701915	-0.0665646	-0.063567	-0.0637145	-0.0670335	-0.0679479	-0.0658978	-0.0662493	-0.066927	-0.0643085	-0.0619882	-0.0619825	-0.0623513	-0.0616443	-0.0594664	-0.055582	-0.0514207	-0.0500631	-0.0516896	-0.0534968	-0.0569448	-0.0634161	-0.0659993	-0.0651419	-0.0695007	-0.0711951	-0.0631271	-0.0584274	-0.0597258	-0.0574875	-0.0537147
51	-0.153854	-0.156337	-0.157348	-0.159604	-0.159033	-0.151586	-0.146213	-0.146941	-0.146863	-0.141759	-0.137106	-0.136524	-0.139253	-0.143687	-0.145968	-0.145735	-0.149471	-0.155089	-0.151847	-0.14442	-0.143982	-0.147262	-0.148548	-0.15011	-0.151521	-0.15115	-0.150564	-0.147935	-0.144099	-0.143993	-0.145774	-0.145614	-0.144782	-0.140994	-0.135828	-0.135867	-0.135231	-0.130559	-0.133664	-0.142625	-0.144829	-0.148951	-0.158826	-0.156512	-0.147446	-0.146117	-0.143915	-0.137532	-0.136525
52	-0.163131	-0.161242	-0.159347	-0.157475	-0.1601	-0.161821	-0.157332	-0.154008	-0.155006	-0.1528	-0.146544	-0.143383	-0.144018	-0.145232	-0.148087	-0.15123	-0.151556	-0.151906	-0.153856	-0.15301	-0.149076	-0.147282	-0.150116	-0.153021	-0.151131	-0.148666	-0.150195	-0.150816	-0.148206	-0.147606	-0.149678	-0.150874	-0.151265	-0.150418	-0.146889	-0.142891	-0.140219	-0.139028	-0.140201	-0.14268	-0.144629	-0.148335	-0.154315	-0.156097	-0.152456	-0.149035	-0.146656	-0.143744	-0.140958
53	-0.144642	-0.147501	-0.144233	-0.143759	-0.144157	-0.139244	-0.134583	-0.134563	-0.136193	-0.13583	-0.132927	-0.129148	-0.128131	-0.130867	-0.132426	-0.130396	-0.130895	-0.136016	-0.136618	-0.130087	-0.12607	-0.127781	-0.129775	-0.129769	-0.130089	-0.132676	-0.13557	-0.133504	-0.12819	-0.12676	-0.128959	-0.12881	-0.126667	-0.126675	-0.128992	-0.130078	-0.127492	-0.124334	-0.12472	-0.126805	-0.129063	-0.134788	-0.141653	-0.141417	-0.135767	-0.131331	-0.127266	-0.121676	-0.11846
54	-0.21846	-0.215577	-0.211674	-0.211899	-0.21005	-0.197311	-0.189884	-0.194572	-0.194831	-0.187528	-0.186299	-0.189772	-0.188505	-0.185625	-0.185806	-0.185959	-0.186077	-0.187244	-0.185893	-0.18299	-0.182892	-0.184827	-0.187608	-0.192036	-0.195807	-0.196179	-0.192729	-0.187155	-0.183999	-0.185122	-0.187168	-0.187158	-0.185192	-0.181153	-0.176589	-0.173539	-0.171941	-0.173723	-0.180514	-0.187603	-0.191096	-0.195547	-0.201789	-0.201004	-0.192947	-0.186557	-0.183372	-0.179295	-0.174184
55	-0.112369	-0.113828	-0.110979	-0.109239	-0.115014	-0.118655	-0.115665	-0.114255	-0.116604	-0.116516	-0.112356	-0.108809	-0.109461	-0.112429	-0.113224	-0.110887	-0.108045	-0.106052	-0.104965	-0.104877	-0.104545	-0.102898	-0.101845	-0.103027	-0.104847	-0.10647	-0.108662	-0.111212	-0.112985	-0.111741	-0.107387	-0.105272	-0.106671	-0.106628	-0.105064	-0.104938	-0.104678	-0.103015	-0.101526	-0.100649	-0.100184	-0.100185	-0.100799	-0.102515	-0.104212	-0.105153	-0.106815	-0.109151	-0.109816
56	-0.194652	-0.196631	-0.198791	-0.200739	-0.199059	-0.194304	-0.191133	-0.189396	-0.187332	-0.185158	-0.18346	-0.182328	-0.182388	-0.184	-0.185173	-0.1839	-0.182856	-0.185429	-0.188169	-0.186596	-0.185321	-0.189635	-0.194895	-0.194132	-0.190625	-0.190724	-0.19258	-0.190472	-0.185103	-0.182983	-0.186487	-0.187902	-0.18255	-0.178829	-0.181903	-0.183893	-0.180151	-0.177246	-0.179154	-0.182033	-0.183471	-0.185927	-0.190404	-0.191969	-0.186821	-0.180663	-0.179833	-0.180254	-0.176696
57	-0.0405229	-0.046123	-0.0491974	-0.0499268	-0.053542	-0.0555403	-0.0510675	-0.0491871	-0.0535784	-0.05232	-0.0453072	-0.0437789	-0.0463715	-0.0458134	-0.0445079	-0.0452317	-0.046461	-0.048761	-0.0510877	-0.0505544	-0.0491887	-0.0490224	-0.0481337	-0.0467164	-0.0466517	-0.0461913	-0.0446308	-0.0445172	-0.0454105	-0.0452704	-0.0455462	-0.0481586	-0.050918	-0.0508401	-0.0488913	-0.0473597	-0.0448263	-0.0408502	-0.0400968	-0.043524	-0.0447525	-0.0438271	-0.0466988	-0.0482975	-0.043247	-0.0401319	-0.0414057	-0.039161	-0.0356188
58	-0.174642	-0.174855	-0.175068	-0.175296	-0.176119	-0.171171	-0.163459	-0.162414	-0.163966	-0.158256	-0.150583	-0.149047	-0.150282	-0.150471	-0.152364	-0.156016	-0.15888	-0.161309	-0.162732	-0.160772	-0.15677	-0.15612	-0.16068	-0.163349	-0.160142	-0.158568	-0.159789	-0.156297	-0.152498	-0.155554	-0.159158	-0.158644	-0.158985	-0.157832	-0.151806	-0.146851	-0.144338	-0.142811	-0.146547	-0.15282	-0.155293	-0.161246	-0.172225	-0.172267	-0.162656	-0.15763	-0.154705	-0.149465	-0.146059
59	-0.158196	-0.158584	-0.158975	-0.159407	-0.163639	-0.161304	-0.153282	-0.15091	-0.151716	-0.148244	-0.146695	-0.149419	-0.148055	-0.146	-0.15077	-0.152476	-0.147021	-0.147317	-0.152771	-0.150586	-0.144629	-0.143951	-0.147939	-0.151989	-0.152438	-0.151133	-0.152402	-0.1509	-0.142785	-0.13692	-0.138633	-0.141921	-0.144592	-0.148397	-0.149292	-0.146873	-0.14457	-0.140476	-0.136708	-0.140544	-0.147683	-0.151489	-0.158509	-0.165585	-0.161188	-0.154302	-0.153035	-0.150315	-0.145331
60	-0.0938838	-0.0948514	-0.095872	-0.0977221	-0.0979775	-0.0928638	-0.088919	-0.0895969	-0.090084	-0.0882317	-0.0876067	-0.0890414	-0.0894951	-0.087923	-0.0871612	-0.0887324	-0.0904417	-0.0907254	-0.0905794	-0.0909187	-0.0912202	-0.0907075	-0.0901489	-0.0912482	-0.093223	-0.093675	-0.0917823	-0.0887173	-0.0873225	-0.0881887	-0.0882643	-0.0875476	-0.0895435	-0.091757	-0.0892922	-0.0849858	-0.0831364	-0.0826375	-0.0822441	-0.0828726	-0.0843184	-0.085446	-0.0850454	-0.0828403	-0.0812141	-0.0810599	-0.0813614	-0.0823203	-0.0834991
61	-0.094198	-0.0947751	-0.0940606	-0.0940246	-0.095856	-0.0911937	-0.0833983	-0.08276	-0.0869911	-0.0857971	-0.0810677	-0.0796524	-0.0798462	-0.0797132	-0.0830183	-0.0869552	-0.0856526	-0.0843969	-0.0875857	-0.0866508	-0.0806656	-0.0807728	-0.0881912	-0.0920783	-0.0903403	-0.0908308	-0.0940461	-0.0919325	-0.0852147	-0.0832947	-0.0862507	-0.0849218	-0.0813432	-0.081298	-0.0800838	-0.077289	-0.0779898	-0.0788712	-0.0786557	-0.0824026	-0.0863688	-0.0876358	-0.0921549	-0.0945651	-0.0899937	-0.0885694	-0.0887936	-0.0819844	-0.0760052
62	-0.135982	-0.137946	-0.134497	-0.136589	-0.139891	-0.129978	-0.119521	-0.120819	-0.124246	-0.120503	-0.117246	-0.119706	-0.123133	-0.123443	-0.121422	-0.119973	-0.121778	-0.126198	-0.128361	-0.125338	-0.121478	-0.123254	-0.128616	-0.127977	-0.122773	-0.122544	-0.123059	-0.117009	-0.112577	-0.115604	-0.12003	-0.121787	-0.121651	-0.118294	-0.114128	-0.11274	-0.111477	-0.111039	-0.116465	-0.123238	-0.124576	-0.127826	-0.13634	-0.136301	-0.126046	-0.119142	-0.1162	-0.110614	-0.104998
63	-0.121437	-0.12175	-0.120344	-0.120783	-0.121478	-0.111968	-0.103321	-0.104634	-0.107355	-0.105015	-0.103542	-0.105034	-0.106571	-0.107097	-0.105463	-0.102809	-0.104284	-0.110056	-0.11283	-0.109224	-0.105162	-0.107442	-0.113373	-0.113173	-0.108505	-0.108581	-0.10871	-0.102255	-0.097855	-0.100332	-0.103542	-0.105049	-0.105344	-0.101306	-0.0961252	-0.0947733	-0.0935497	-0.0930954	-0.0999619	-0.10855	-0.109853	-0.111773	-0.119185	-0.118681	-0.107868	-0.099836	-0.0968981	-0.0934211	-0.0894089
64	-0.194191	-0.199143	-0.201766	-0.205142	-0.206274	-0.201154	-0.195795	-0.192384	-0.188557	-0.184795	-0.182456	-0.181676	-0.183038	-0.185684	-0.186798	-0.185986	-0.186433	-0.18954	-0.191261	-0.188723	-0.187526	-0.192791	-0.198965	-0.19869	-0.196198	-0.197752	-0.199695	-0.195867	-0.188752	-0.185683	-0.188411	-0.189848	-0.18622	-0.184009	-0.187501	-0.190762	-0.187537	-0.182362	-0.183045	-0.186972	-0.18814	-0.190713	-0.197205	-0.197922	-0.190467	-0.184906	-0.183974	-0.182469	-0.179775
65	-0.109065	-0.110325	-0.111109	-0.112081	-0.110771	-0.105396	-0.103192	-0.104955	-0.104282	-0.102298	-0.103713	-0.104937	-0.104049	-0.10501	-0.105078	-0.101511	-0.100976	-0.103648	-0.101631	-0.098283	-0.100176	-0.102845	-0.10295	-0.103799	-0.10439	-0.102738	-0.101752	-0.100628	-0.0974895	-0.0978329	-0.103541	-0.1053	-0.10001	-0.0957778	-0.0952468	-0.0934289	-0.0894918	-0.0885053	-0.0926977	-0.096492	-0.0956249	-0.0969412	-0.103617	-0.104652	-0.0982827	-0.0956995	-0.0966822	-0.0939506	-0.0900254
66	-0.128356	-0.131448	-0.129468	-0.135171	-0.138572	-0.128203	-0.122273	-0.127566	-0.127819	-0.119824	-0.117836	-0.121714	-0.121544	-0.118713	-0.118598	-0.118889	-0.117533	-0.116602	-0.116376	-0.115463	-0.114763	-0.116661	-0.121728	-0.126432	-0.127562	-0.12668	-0.12418	-0.118993	-0.115094	-0.115453	-0.117085	-0.117146	-0.115716	-0.112112	-0.107503	-0.104497	-0.103545	-0.105659	-0.111464	-0.117517	-0.121299	-0.125481	-0.129848	-0.128654	-0.122141	-0.116074	-0.112338	-0.10909	-0.105271
67	-0.110722	-0.112196	-0.113665	-0.115129	-0.115146	-0.11045	-0.105618	-0.10519	-0.107132	-0.106675	-0.105112	-0.105734	-0.107441	-0.107898	-0.106589	-0.105218	-0.106334	-0.108034	-0.106794	-0.104638	-0.103254	-0.102013	-0.103913	-0.108632	-0.10969	-0.107395	-0.105852	-0.103726	-0.101378	-0.101292	-0.101475	-0.100982	-0.102183	-0.101824	-0.0970759	-0.0949726	-0.0982591	-0.0997407	-0.0992261	-0.101966	-0.105379	-0.108407	-0.112073	-0.109095	-0.10267	-0.102973	-0.101998	-0.0941351	-0.0922603
68	-0.12989	-0.131946	-0.131756	-0.13179	-0.133875	-0.132534	-0.128352	-0.128421	-0.131709	-0.130896	-0.12834	-0.129309	-0.130744	-0.129978	-0.129525	-0.129654	-0.12932	-0.129173	-0.129037	-0.128034	-0.125638	-0.123044	-0.124324	-0.128992	-0.130135	-0.127533	-0.126449	-0.125961	-0.124137	-0.123049	-0.122811	-0.123399	-0.126255	-0.126738	-0.121511	-0.119405	-0.124147	-0.125845	-0.122977	-0.124447	-0.128772	-0.129878	-0.129521	-0.12778	-0.125126	-0.125268	-0.124362	-0.119266	-0.117289
69	-0.102569	-0.104776	-0.103492	-0.0998898	-0.102081	-0.103533	-0.0996873	-0.0985598	-0.100654	-0.0993586	-0.096456	-0.095	-0.0938312	-0.0943202	-0.0966545	-0.0975927	-0.0980409	-0.0988433	-0.0968204	-0.0941239	-0.094709	-0.095909	-0.0965327	-0.0994853	-0.103128	-0.104361	-0.104579	-0.104148	-0.101381	-0.0988394	-0.0998525	-0.100449	-0.0972285	-0.0957956	-0.0975787	-0.0960228	-0.0921362	-0.0920641	-0.0943502	-0.0955028	-0.09665	-0.0988684	-0.102187	-0.104882	-0.102729	-0.0970603	-0.0937622	-0.0925271	-0.0894954
70	-0.101823	-0.103868	-0.103729	-0.106422	-0.106359	-0.0965164	-0.0896983	-0.0914295	-0.0913892	-0.0863495	-0.0840756	-0.0856142	-0.0863796	-0.0859821	-0.0861988	-0.0872111	-0.0900072	-0.0940185	-0.0950716	-0.0932676	-0.093338	-0.0954984	-0.0970365	-0.0982633	-0.0998985	-0.100365	-0.0974503	-0.091622	-0.0885273	-0.0906625	-0.0921793	-0.0906383	-0.0917064	-0.0934917	-0.0895092	-0.0838772	-0.0822797	-0.0830123	-0.0847958	-0.0877472	-0.0906905	-0.0942437	-0.0964628	-0.0933612	-0.0892248	-0.0875972	-0.0855758	-0.0838962	-0.0840959
71	-0.135637	-0.138354	-0.139825	-0.143625	-0.145101	-0.136688	-0.129122	-0.129559	-0.12921	-0.123349	-0.120556	-0.12232	-0.122877	-0.122805	-0.123062	-0.121924	-0.123043	-0.127083	-0.126563	-0.122242	-0.122483	-0.128163	-0.133971	-0.13625	-0.136493	-0.137798	-0.135804	-0.126314	-0.119176	-0.121302	-0.124699	-0.123781	-0.124375	-0.125221	-0.122071	-0.119968	-0.120707	-0.120902	-0.122483	-0.126515	-0.129886	-0.134605	-0.140767	-0.140195	-0.134048	-0.12931	-0.125212	-0.119902	-0.114833
72	-0.0905751	-0.0984756	-0.106234	-0.11383	-0.113547	-0.100306	-0.092439	-0.093898	-0.091791	-0.0852289	-0.0840772	-0.0863457	-0.087233	-0.0885667	-0.0880161	-0.0851919	-0.0878956	-0.09394	-0.092708	-0.0879829	-0.0889923	-0.0952857	-0.102182	-0.104954	-0.104007	-0.104358	-0.101237	-0.0893649	-0.0815984	-0.0854243	-0.0891456	-0.087162	-0.0879069	-0.0885181	-0.0836455	-0.0804341	-0.0810903	-0.0822515	-0.0863836	-0.0922435	-0.0964801	-0.104684	-0.113152	-0.107799	-0.097033	-0.0925287	-0.087721	-0.0803092	-0.0762611
73	-0.155038	-0.156517	-0.154802	-0.155412	-0.156743	-0.152848	-0.148279	-0.14771	-0.14751	-0.143905	-0.140199	-0.13945	-0.142063	-0.146613	-0.148356	-0.147481	-0.151191	-0.156321	-0.152541	-0.146628	-0.147736	-0.149205	-0.147798	-0.149747	-0.152517	-0.151537	-0.149761	-0.147418	-0.144968	-0.145179	-0.145108	-0.144233	-0.14625	-0.14499	-0.139051	-0.138005	-0.137763	-0.133007	-0.134817	-0.142579	-0.144433	-0.1486	-0.158734	-0.157392	-0.149453	-0.1481	-0.145155	-0.139607	-0.14121
74	-0.100998	-0.102131	-0.103362	-0.106065	-0.107611	-0.101115	-0.0957039	-0.0966615	-0.0971534	-0.0946817	-0.0939396	-0.0954382	-0.0958377	-0.0948473	-0.0956516	-0.0978034	-0.0977283	-0.0972683	-0.0996486	-0.101101	-0.0994102	-0.0986513	-0.100926	-0.103506	-0.104077	-0.103518	-0.102779	-0.100356	-0.0973028	-0.0970308	-0.0974041	-0.0953974	-0.0956991	-0.0983192	-0.0957169	-0.0904054	-0.0897124	-0.0907469	-0.0899486	-0.0904236	-0.0927313	-0.0945711	-0.0955306	-0.0948829	-0.093318	-0.0925059	-0.0921936	-0.0921876	-0.0922446
75	-0.162768	-0.167211	-0.169534	-0.171413	-0.174543	-0.169588	-0.161479	-0.159319	-0.158729	-0.15296	-0.14611	-0.143268	-0.14391	-0.146571	-0.150634	-0.154611	-0.157917	-0.160699	-0.161284	-0.158039	-0.153004	-0.152502	-0.15938	-0.164585	-0.16197	-0.160527	-0.161986	-0.15685	-0.15069	-0.153722	-0.159054	-0.159274	-0.15941	-0.158709	-0.152901	-0.146458	-0.142893	-0.142552	-0.146789	-0.152113	-0.15561	-0.162914	-0.171835	-0.169716	-0.160481	-0.155166	-0.151175	-0.146265	-0.143928
76	-0.129951	-0.131358	-0.131354	-0.130792	-0.133538	-0.130606	-0.121854	-0.118903	-0.121825	-0.120491	-0.116866	-0.116854	-0.116069	-0.112692	-0.112978	-0.115695	-0.116175	-0.118079	-0.122278	-0.122633	-0.119396	-0.117077	-0.116768	-0.117739	-0.118415	-0.117822	-0.117614	-0.117623	-0.116556	-0.116901	-0.118713	-0.117797	-0.115624	-0.113905	-0.109268	-0.104928	-0.106214	-0.108313	-0.107761	-0.110222	-0.115835	-0.119097	-0.12129	-0.123194	-0.121555	-0.118135	-0.115597	-0.113135	-0.111358
77	-0.157464	-0.161471	-0.163806	-0.167695	-0.170773	-0.16802	-0.162141	-0.159743	-0.160561	-0.157062	-0.151979	-0.153747	-0.158096	-0.158665	-0.159328	-0.160259	-0.15951	-0.160559	-0.160561	-0.155626	-0.152561	-0.15452	-0.157378	-0.160083	-0.161654	-0.160459	-0.158242	-0.154434	-0.148569	-0.145164	-0.145612	-0.146485	-0.147915	-0.150281	-0.150711	-0.150016	-0.149818	-0.148419	-0.147453	-0.149769	-0.153313	-0.158204	-0.165761	-0.167437	-0.159793	-0.15271	-0.148743	-0.144414	-0.142046
78	-0.296171	-0.300908	-0.301085	-0.305394	-0.306208	-0.294261	-0.284595	-0.286046	-0.287247	-0.281632	-0.278763	-0.281802	-0.284414	-0.285348	-0.285315	-0.284321	-0.286634	-0.291058	-0.290267	-0.286197	-0.284247	-0.284797	-0.289531	-0.295382	-0.294923	-0.292109	-0.29093	-0.285123	-0.278112	-0.278965	-0.28274	-0.282601	-0.282378	-0.281047	-0.275334	-0.272543	-0.275284	-0.277106	-0.279928	-0.28705	-0.292737	-0.298389	-0.3057	-0.302191	-0.29135	-0.288206	-0.284567	-0.27328	-0.268845
79	-0.0929938	-0.103485	-0.113728	-0.123708	-0.12432	-0.108258	-0.098677	-0.100727	-0.0983012	-0.0903967	-0.0884872	-0.0907227	-0.0923443	-0.0944794	-0.0935644	-0.0898864	-0.0927378	-0.099607	-0.0985633	-0.0936929	-0.0954152	-0.102638	-0.109542	-0.112222	-0.111522	-0.111574	-0.10803	-0.0959197	-0.0873006	-0.0909205	-0.0964382	-0.0957246	-0.0960385	-0.0972632	-0.0939612	-0.0908984	-0.0912196	-0.0927207	-0.0967193	-0.102223	-0.106778	-0.114901	-0.12293	-0.117835	-0.106708	-0.100771	-0.0952156	-0.0877618	-0.0831816
80	-0.115909	-0.126695	-0.137221	-0.147496	-0.151948	-0.140173	-0.130417	-0.129398	-0.124986	-0.116627	-0.113549	-0.115026	-0.117076	-0.120383	-0.123336	-0.123647	-0.125625	-0.130769	-0.131199	-0.125932	-0.124412	-0.128854	-0.13306	-0.133152	-0.130303	-0.128599	-0.128601	-0.12399	-0.116547	-0.117007	-0.12381	-0.124042	-0.118525	-0.115298	-0.114254	-0.113875	-0.11327	-0.112803	-0.11776	-0.126247	-0.129927	-0.135009	-0.145682	-0.14609	-0.135973	-0.129746	-0.123906	-0.115148	-0.111435
81	-0.0478648	-0.0565356	-0.0645314	-0.0737604	-0.079273	-0.069988	-0.0630382	-0.0648104	-0.0634293	-0.0574724	-0.0537055	-0.0520076	-0.0533687	-0.0583525	-0.0600352	-0.0568099	-0.0568922	-0.0608098	-0.0591528	-0.0511079	-0.0465976	-0.0509467	-0.0592205	-0.0628782	-0.0619004	-0.0626388	-0.0627843	-0.0557938	-0.0485397	-0.0498189	-0.0543046	-0.0546653	-0.0535729	-0.050519	-0.0432178	-0.0389336	-0.0409661	-0.0434073	-0.0464361	-0.0538906	-0.061983	-0.0680043	-0.0719345	-0.0687359	-0.0609338	-0.0555106	-0.0495066	-0.0417704	-0.03883
82	-0.103451	-0.110952	-0.118495	-0.127689	-0.130421	-0.118745	-0.110445	-0.109283	-0.104726	-0.0983659	-0.0966994	-0.0973121	-0.0983157	-0.101261	-0.103775	-0.103992	-0.106245	-0.111863	-0.114049	-0.110272	-0.107027	-0.10903	-0.113706	-0.113971	-0.108979	-0.107482	-0.110267	-0.106046	-0.097674	-0.0992315	-0.106979	-0.10576	-0.0988854	-0.095969	-0.0954698	-0.0948851	-0.0936899	-0.0928459	-0.0980717	-0.107106	-0.110611	-0.114826	-0.125003	-0.125537	-0.115509	-0.109341	-0.103892	-0.0956011	-0.0920663
[truncated: 3,203 more columns]

## Sheet: Dataset S2A (2T medical data)
Subject from the 2T cohort	Age	Body mass index	Supplement consumption	Hyperemesis	Vaginal bleeding	Prior cigarette consumption	Prior alcohol consumption	Prior drug consumption	Prior GDM	Prior hypertensive disorder of pregnancy	Prior preterm birth	Prior other complication of pregnancy	Prior non-viable pregnancy	Fertility problems	Polycystic ovary syndrome	Age of menarche	Month of last menstrual period	Morbid history of insulin resistance	Morbid history of thyroid alterations	Morbid history of asthma	Morbid history of other diseases	Family history of insulin resistance or prediabetes	Family history of diabetes mellitus	Family history of hypertension	Family history of hypothyroidism	Family history of hyperthyroidism	Family hisotry of asthma	Family history of other diseases	Class
1	34	20.0773	YES	NO	NO	NO	YES	NO	NO	NO	NO	NO	NO	NO	NO	14	DEC	NO	NO	NO	NO	NO	YES	YES	NO	NO	NO	YES	NGT
2	20	30.4772	NO	YES	YES	YES	YES	NO	NO	NO	NO	NO	NO	NO	NO	12	FEB	NO	NO	NO	NO	NO	YES	YES	NO	NO	NO	NO	GDM
3	34	33.7495	YES	NO	NO	YES	YES	NO	NO	NO	NO	NO	YES	YES	YES	13	MAY	NO	NO	NO	NO	NO	YES	YES	YES	NO	NO	NO	NGT
4	31	44.8097	YES	NO	NO	NO	NO	NO	NO	NO	NO	NO	NO	NO	NO	13	JUN	NO	NO	NO	YES	YES	NO	YES	YES	NO	NO	NO	GDM
5	29	37.806	NO	YES	NO	NO	NO	NO	NO	NO	NO	NO	NO	NO	NO	13	MAY	NO	NO	NO	NO	NO	NO	NO	YES	NO	NO	NO	NGT
6	28	28.578	NO	NO	NO	NO	NO	NO	YES	NO	NO	NO	NO	NO	NO	13	JUL	NO	NO	NO	YES	NO	YES	YES	NO	YES	NO	NO	GDM
7	33	32.4557	NO	NO	NO	YES	NO	NO	NO	NO	NO	YES	NO	YES	NO	14	JUL	NO	NO	NO	NO	NO	YES	NO	NO	NO	NO	NO	NGT
8	25	19.4932	NO	NO	NO	NO	YES	YES	NO	NO	NO	NO	NO	NO	NO	14	JUL	NO	NO	NO	NO	NO	NO	NO	NO	YES	NO	NO	NGT
9	29	29.413	NO	YES	NO	YES	YES	NO	NO	NO	NO	NO	NO	NO	NO	13	JUL	NO	NO	NO	NO	NO	YES	YES	NO	NO	NO	YES	NGT
10	32	31.1634	NO	NO	NO	YES	YES	NO	NO	NO	NO	NO	NO	NO	NO	15	SEP	NO	NO	NO	NO	NO	YES	YES	NO	NO	YES	NO	NGT
11	34	25.3906	YES	YES	YES	YES	NO	NO	NO	NO	YES	YES	YES	NO	YES	15	AUG	NO	NO	NO	YES	NO	NO	YES	NO	NO	NO	NO	NGT
12	18	25.7778	NO	YES	NO	NO	YES	YES	NO	NO	NO	NO	NO	NO	NO	13	OCT	NO	NO	NO	NO	NO	NO	NO	NO	NO	YES	NO	NGT
13	31	33.2937	NO	NO	NO	YES	YES	NO	NO	NO	NO	NO	YES	NO	YES	13	OCT	NO	NO	NO	NO	YES	NO	NO	NO	NO	NO	NO	NGT
14	21	31.6406	NO	NO	YES	YES	YES	NO	YES	NO	NO	NO	YES	NO	NO	12	OCT	NO	NO	NO	NO	NO	YES	NO	YES	NO	NO	NO	GDM
15	36	26.5625	NO	NO	NO	NO	YES	NO	NO	YES	NO	NO	NO	NO	NO	12	NOV	NO	NO	NO	NO	NO	NO	NO	NO	NO	NO	NO	NGT
16	32	22.7732	NO	NO	NO	NO	NO	NO	NO	NO	NO	NO	NO	YES	NO	13	NOV	NO	NO	NO	NO	NO	NO	YES	NO	NO	NO	NO	NGT
17	28	31.0979	YES	NO	NO	NO	YES	NO	NO	NO	NO	NO	NO	NO	NO	14	OCT	NO	NO	NO	NO	NO	NO	NO	NO	NO	YES	NO	NGT
18	20	18.9745	NO	YES	NO	NO	NO	YES	NO	NO	NO	NO	NO	NO	NO	13	OCT	NO	NO	NO	NO	NO	NO	NO	YES	NO	NO	NO	NGT
19	28	23.3067	YES	NO	NO	NO	YES	YES	NO	NO	NO	NO	NO	NO	NO	13	FEB	NO	NO	YES	YES	NO	NO	NO	NO	NO	NO	NO	NGT
20	35	33.3984	YES	NO	NO	NO	NO	NO	NO	NO	NO	NO	NO	YES	YES	14	FEB	NO	NO	NO	NO	NO	NO	NO	NO	NO	NO	NO	NGT
21	26	21.4536	YES	NO	NO	NO	YES	NO	NO	NO	NO	NO	NO	YES	YES	13	JAN	NO	NO	NO	NO	NO	NO	NO	NO	NO	YES	NO	NGT
22	27	27.6888	YES	NO	NO	NO	YES	NO	NO	NO	NO	NO	NO	NO	YES	11	FEB	YES	YES	NO	NO	NO	NO	YES	NO	NO	NO	NO	NGT
23	35	23.9188	YES	NO	NO	NO	NO	NO	YES	NO	YES	NO	NO	NO	NO	12	APR	NO	NO	NO	NO	NO	YES	YES	NO	NO	NO	YES	GDM
24	36	34.69	YES	YES	NO	NO	YES	NO	NO	NO	NO	NO	NO	NO	YES	12	FEB	NO	NO	NO	NO	NO	NO	NO	NO	NO	NO	NO	GDM
25	22	18.3391	YES	YES	NO	YES	YES	YES	NO	NO	NO	NO	NO	NO	NO	13	MAR	NO	NO	YES	YES	YES	NO	YES	NO	NO	NO	NO	NGT
26	30	26.4218	YES	YES	NO	NO	NO	YES	NO	NO	NO	NO	NO	NO	NO	9	MAR	NO	NO	NO	NO	NO	YES	YES	YES	NO	NO	NO	NGT
27	34	19.1406	YES	NO	NO	NO	YES	NO	NO	NO	NO	NO	NO	NO	NO	12	MAR	NO	NO	NO	NO	NO	NO	NO	NO	NO	NO	NO	NGT
28	29	32.7694	NO	YES	NO	NO	YES	NO	NO	YES	YES	NO	YES	YES	NO	13	MAY	NO	NO	NO	YES	NO	YES	YES	NO	NO	NO	NO	NGT
29	29	29.2969	NO	NO	NO	NO	YES	NO	NO	NO	NO	NO	NO	NO	YES	13	MAY	YES	NO	NO	NO	NO	YES	YES	NO	NO	NO	NO	NGT
30	37	24.6528	YES	YES	YES	NO	NO	NO	NO	NO	NO	YES	NO	NO	NO	15	MAY	NO	NO	NO	NO	NO	NO	YES	YES	NO	NO	NO	NGT
31	24	26.3465	NO	NO	NO	YES	YES	NO	NO	NO	NO	NO	NO	NO	NO	12	MAR	NO	NO	NO	NO	NO	NO	NO	NO	NO	NO	NO	NGT
32	29	31.1846	YES	NO	NO	NO	NO	NO	NO	NO	NO	NO	NO	NO	NO	12	MAR	NO	NO	NO	NO	NO	NO	NO	NO	NO	NO	NO	NGT
33	32	27.6254	YES	NO	NO	NO	NO	NO	NO	NO	NO	NO	YES	NO	NO	11	JUN	NO	NO	NO	NO	NO	NO	YES	NO	NO	NO	NO	NGT
34	26	27.8159	YES	NO	NO	NO	NO	NO	NO	NO	NO	NO	YES	NO	NO	12	JUN	NO	NO	NO	NO	NO	NO	NO	NO	NO	NO	NO	NGT
35	23	22.6562	YES	NO	NO	NO	YES	NO	NO	NO	NO	NO	NO	NO	NO	15	APR	NO	NO	NO	NO	NO	YES	NO	NO	NO	NO	NO	NGT
36	29	28.0843	YES	NO	NO	YES	YES	YES	NO	NO	NO	NO	NO	NO	NO	14	JUN	NO	YES	NO	NO	NO	NO	YES	NO	YES	NO	NO	NGT
37	29	20.4467	YES	NO	NO	YES	YES	YES	NO	NO	NO	NO	YES	NO	YES	12	JUL	NO	YES	NO	NO	NO	NO	YES	YES	NO	NO	NO	NGT
38	29	31.3982	YES	NO	NO	YES	YES	NO	NO	NO	NO	NO	NO	NO	NO	9	JUL	NO	NO	NO	NO	NO	YES	YES	NO	NO	NO	NO	GDM
39	33	27.3399	YES	YES	NO	NO	YES	YES	NO	NO	NO	NO	NO	YES	YES	11	APR	NO	YES	NO	NO	YES	NO	YES	YES	NO	NO	YES	NGT
40	25	28.1359	YES	YES	NO	NO	NO	NO	NO	NO	NO	NO	NO	NO	NO	13	JUN	NO	NO	NO	NO	NO	NO	NO	NO	NO	NO	YES	NGT
41	29	25.2174	YES	NO	NO	YES	YES	YES	NO	NO	NO	NO	NO	NO	NO	14	AUG	NO	NO	YES	NO	NO	YES	NO	NO	NO	NO	NO	NGT
42	30	27.4235	NO	NO	NO	YES	YES	NO	NO	NO	NO	NO	NO	NO	NO	11	AUG	NO	NO	NO	NO	NO	YES	YES	NO	NO	NO	YES	NGT
43	18	31.2452	YES	YES	NO	NO	NO	NO	NO	NO	NO	NO	NO	NO	NO	14	AUG	NO	NO	NO	NO	NO	YES	YES	NO	NO	NO	NO	NGT
44	21	28.7105	YES	NO	NO	NO	NO	NO	NO	YES	NO	NO	NO	NO	NO	16	AUG	NO	NO	NO	NO	NO	YES	NO	NO	NO	NO	NO	NGT
45	31	28.793	YES	YES	NO	NO	NO	NO	NO	NO	NO	NO	NO	NO	NO	13	JUL	NO	NO	NO	NO	NO	YES	YES	NO	NO	NO	NO	NGT
46	38	24.737	YES	NO	NO	NO	NO	NO	NO	NO	NO	NO	NO	NO	NO	13	SEP	NO	NO	NO	YES	NO	NO	NO	NO	NO	NO	NO	GDM
47	29	27.3437	YES	NO	NO	YES	YES	NO	NO	NO	NO	NO	NO	NO	YES	12	JUL	NO	NO	NO	NO	NO	NO	NO	NO	NO	NO	NO	NGT

## Sheet: Dataset S2B (2T NIR data)
Subject from the 2T cohort	Absorbance at the stated wavenumber (cm^-1)
	10500	10498	10496	10494	10492	10490	10488	10486	10484	10482	10480	10478	10476	10474	10472	10470	10468	10466	10464	10462	10460	10458	10456	10454	10452	10450	10448	10446	10444	10442	10440	10438	10436	10434	10432	10430	10428	10426	10424	10422	10420	10418	10416	10414	10412	10410	10408	10406	10404
1	0.124631	0.12888	0.133415	0.13744	0.139359	0.138874	0.139969	0.139464	0.132243	0.127415	0.130987	0.13255	0.127666	0.125918	0.129155	0.12948	0.127492	0.129678	0.135197	0.139132	0.141731	0.143216	0.141228	0.138979	0.140844	0.140709	0.135658	0.136064	0.142304	0.1422	0.13763	0.139663	0.143389	0.141264	0.13965	0.140779	0.138959	0.136265	0.136637	0.137986	0.140087	0.143029	0.143874	0.143895	0.144566	0.143043	0.140767	0.140603	0.141411
2	-0.0963907	-0.0936447	-0.0912796	-0.0944004	-0.0950725	-0.086653	-0.0831142	-0.0868974	-0.0870544	-0.0833736	-0.0826444	-0.0846344	-0.0879408	-0.0913957	-0.0910463	-0.0883347	-0.0887701	-0.0897068	-0.0864943	-0.0839778	-0.0858958	-0.0888972	-0.0916739	-0.094466	-0.0945549	-0.0920283	-0.0888261	-0.0845098	-0.0816891	-0.083122	-0.084607	-0.0841535	-0.0859708	-0.0866663	-0.081378	-0.0770683	-0.0771009	-0.0761491	-0.0770245	-0.0833612	-0.0878866	-0.090554	-0.0972693	-0.0984605	-0.0890283	-0.0824513	-0.082662	-0.0814815	-0.0792989
3	-0.0130813	-0.013988	-0.0131103	-0.0141243	-0.0134308	-0.00739045	-0.00340194	-0.00380956	-0.00345206	-0.00137593	0.000421071	0.00206971	0.00141045	-0.00192336	-0.00297699	-0.00262011	-0.00617064	-0.00927379	-0.00575701	-0.00221071	-0.00395216	-0.00623455	-0.00675674	-0.00818689	-0.00957348	-0.00908014	-0.00707258	-0.00433931	-0.00407251	-0.00696047	-0.00683789	-0.00218848	0.000436004	0.00107356	0.00346798	0.00528625	0.0043994	0.00266404	0.00199399	0.00216834	-0.000800345	-0.00783792	-0.0112663	-0.00860931	-0.00775427	-0.00712495	-0.000882651	0.00423411	0.00266498
4	0.151441	0.14195	0.132661	0.123591	0.124207	0.142852	0.152948	0.149188	0.150251	0.157647	0.159515	0.158757	0.159204	0.156929	0.155852	0.158963	0.157183	0.150357	0.150705	0.156871	0.157682	0.150477	0.140621	0.136566	0.139582	0.141773	0.144675	0.154737	0.162374	0.159406	0.154568	0.154084	0.152983	0.153496	0.158066	0.159562	0.157605	0.156323	0.152402	0.146741	0.143189	0.135608	0.128101	0.135565	0.146579	0.150463	0.159921	0.172359	0.173065
5	-0.121283	-0.120766	-0.12026	-0.126948	-0.128015	-0.1172	-0.111309	-0.114271	-0.11415	-0.110075	-0.11023	-0.112083	-0.11079	-0.109554	-0.109705	-0.108529	-0.107892	-0.110376	-0.112931	-0.112684	-0.111814	-0.113221	-0.115944	-0.116066	-0.113294	-0.111626	-0.110558	-0.107173	-0.105566	-0.110007	-0.115629	-0.116065	-0.113706	-0.111619	-0.108774	-0.105258	-0.102244	-0.101245	-0.104177	-0.108132	-0.108541	-0.111	-0.119119	-0.12008	-0.111411	-0.107386	-0.107642	-0.103165	-0.0987542
6	-0.0349632	-0.0341824	-0.0277448	-0.0279737	-0.0300959	-0.025068	-0.0197044	-0.0212107	-0.0256577	-0.0251613	-0.0203582	-0.0190766	-0.0240432	-0.0277068	-0.0255564	-0.0240353	-0.0267025	-0.0271914	-0.0220117	-0.0168321	-0.0147471	-0.0145091	-0.017022	-0.0207109	-0.0210848	-0.0213531	-0.0244945	-0.0227739	-0.0157295	-0.0145239	-0.0189551	-0.0187371	-0.0159278	-0.0160771	-0.0146264	-0.0114085	-0.0114268	-0.0125105	-0.0135946	-0.0170823	-0.019283	-0.0199362	-0.0236153	-0.0242571	-0.0188948	-0.0171856	-0.0188862	-0.0164718	-0.0126668
7	-0.149524	-0.150661	-0.151736	-0.151696	-0.147763	-0.144652	-0.14674	-0.148615	-0.145655	-0.141519	-0.140459	-0.14194	-0.142108	-0.141288	-0.144404	-0.148486	-0.14723	-0.144341	-0.14284	-0.139292	-0.136726	-0.138059	-0.138626	-0.138498	-0.140952	-0.142892	-0.142588	-0.140135	-0.134527	-0.131271	-0.135263	-0.138788	-0.137176	-0.137863	-0.142109	-0.143095	-0.139548	-0.136273	-0.136965	-0.139862	-0.14013	-0.139194	-0.141841	-0.144603	-0.142727	-0.140416	-0.141138	-0.141856	-0.139914
8	0.0120111	0.00106645	-0.00961091	-0.0200411	-0.0250778	-0.0118658	-0.00184134	-0.00420245	-0.00340531	0.00376922	0.00574697	0.00385164	0.00364486	0.00230571	0.00060297	0.0012176	-0.00117054	-0.00663039	-0.00668213	-0.00246123	-0.00041374	-0.00144885	-0.00578189	-0.0100324	-0.00904022	-0.0070915	-0.00560209	0.00198696	0.00881454	0.00491121	-0.000445363	0.00198324	0.00272282	0.00104	0.00612973	0.0108267	0.00655915	0.00102872	-0.000557579	-0.00322058	-0.00835091	-0.0139498	-0.0161993	-0.00930427	-0.000652709	0.00129477	0.00407878	0.0117887	0.0147954
9	-0.0487219	-0.0526706	-0.05443	-0.0601932	-0.0607496	-0.0492397	-0.0449204	-0.050865	-0.0519633	-0.0469854	-0.0444595	-0.0432223	-0.0432084	-0.0462084	-0.0458829	-0.0419762	-0.0448342	-0.0522021	-0.0511052	-0.0449017	-0.0446648	-0.0499273	-0.0556711	-0.0579668	-0.0560494	-0.0549072	-0.0533242	-0.0445158	-0.0358645	-0.0373747	-0.0431571	-0.0444688	-0.0448347	-0.0458678	-0.0444689	-0.0417906	-0.0387776	-0.0370034	-0.0404489	-0.0460106	-0.0490198	-0.055177	-0.0638066	-0.0615843	-0.0523755	-0.0484003	-0.0450608	-0.0380487	-0.0352185
10	0.0119608	0.0100106	0.0111202	0.0127146	0.0127019	0.0147939	0.0180834	0.018434	0.0176049	0.0189969	0.0209136	0.0211789	0.019324	0.0168927	0.0166165	0.0161771	0.0121921	0.0102648	0.0147048	0.0169089	0.0131079	0.0115338	0.014525	0.0151828	0.0129977	0.0130662	0.0153882	0.0164489	0.0146321	0.0125116	0.0147596	0.0196159	0.0210966	0.0209996	0.0228984	0.023182	0.0199434	0.017891	0.0194632	0.0211772	0.0194968	0.0164193	0.0159207	0.0168856	0.0164666	0.0173974	0.0213287	0.0241163	0.0240565
11	-0.0369954	-0.0368312	-0.0317248	-0.0424309	-0.0451666	-0.0258215	-0.0136257	-0.0172514	-0.0182074	-0.0113459	-0.00625116	-0.0041616	-0.00587989	-0.0110072	-0.01109	-0.00824342	-0.0146086	-0.024945	-0.0244948	-0.0171509	-0.014621	-0.0202744	-0.0297294	-0.0324756	-0.0294818	-0.0319257	-0.0315422	-0.0179988	-0.00904635	-0.0146252	-0.0189809	-0.0159915	-0.0162412	-0.0164141	-0.0110879	-0.00770813	-0.00725532	-0.00710808	-0.0127971	-0.0221782	-0.0277505	-0.0371975	-0.0495898	-0.0428284	-0.0238983	-0.0161221	-0.0129134	-0.00365114	0.000948855
12	0.035548	0.0308457	0.0322357	0.0216981	0.0196005	0.0416903	0.0573954	0.0541074	0.051632	0.0578895	0.0615813	0.0615201	0.0595191	0.0550267	0.0550325	0.0586709	0.0532976	0.042374	0.0416236	0.0486182	0.0513402	0.0457431	0.0351135	0.030335	0.0336643	0.0340381	0.0358714	0.0494061	0.0598704	0.0564881	0.0525502	0.0547821	0.0546365	0.0558282	0.0621742	0.0648584	0.0642123	0.0637934	0.0562524	0.0439216	0.0373579	0.0288904	0.0172802	0.0246075	0.0450999	0.0555425	0.0605926	0.0690355	0.0719437
13	-0.102072	-0.103233	-0.102886	-0.106411	-0.107959	-0.101424	-0.09599	-0.09601	-0.0947866	-0.090803	-0.0885715	-0.0893369	-0.0928521	-0.0960327	-0.0943629	-0.0918611	-0.0941506	-0.0969975	-0.0956062	-0.0930779	-0.092453	-0.0941435	-0.0972701	-0.0987007	-0.0980654	-0.098378	-0.0985647	-0.0952636	-0.0908233	-0.0901382	-0.0931363	-0.0951702	-0.0945998	-0.0934128	-0.0918677	-0.088955	-0.086286	-0.086302	-0.0878342	-0.0890342	-0.0919934	-0.0974469	-0.101022	-0.100609	-0.099121	-0.0968198	-0.0930252	-0.0902284	-0.0893807
14	0.00665688	0.00691565	0.0116112	0.0147358	0.0138479	0.0211113	0.0323451	0.0317986	0.0257014	0.0273266	0.0295725	0.0270717	0.0256953	0.0256533	0.0263192	0.030386	0.0319752	0.0278222	0.0263303	0.0272128	0.0230524	0.0180117	0.0169487	0.017055	0.0182658	0.020308	0.0218742	0.0265265	0.0313183	0.0288098	0.0234078	0.0220007	0.0201802	0.0177092	0.0199403	0.0238832	0.0265988	0.0290273	0.0281109	0.0243249	0.0227897	0.0212123	0.0178361	0.0186912	0.0227571	0.024443	0.024833	0.0251326	0.0250465
15	-0.0407722	-0.044577	-0.0488469	-0.0584313	-0.058436	-0.0418031	-0.0338705	-0.0378827	-0.0341053	-0.0220448	-0.0179303	-0.0214838	-0.024417	-0.0278912	-0.0303418	-0.0280481	-0.029156	-0.035128	-0.0334591	-0.026215	-0.0253042	-0.0310932	-0.0393362	-0.0438171	-0.0408222	-0.0395295	-0.0399117	-0.0298584	-0.0200991	-0.0246388	-0.0304212	-0.0277517	-0.0274286	-0.0266845	-0.0193607	-0.0155133	-0.0166681	-0.0184981	-0.0266123	-0.0369194	-0.0410096	-0.0503463	-0.0633689	-0.0561255	-0.0388596	-0.0328743	-0.0280373	-0.0167952	-0.0112822
16	0.0480701	0.0469266	0.0451023	0.0391322	0.0394554	0.0440201	0.0457594	0.0463004	0.0477686	0.050715	0.0533828	0.0518033	0.0485604	0.0492487	0.0502738	0.0472705	0.0449998	0.0463628	0.0468841	0.0460677	0.0479153	0.050267	0.0484038	0.0448323	0.0444051	0.0461235	0.0474414	0.0487291	0.051734	0.0552216	0.054292	0.0499945	0.0506528	0.0554845	0.0564284	0.0550074	0.0554403	0.0536733	0.0496459	0.0494915	0.0491286	0.0426686	0.039719	0.0462946	0.0506563	0.0504948	0.053164	0.0556715	0.0541988
17	0.0516991	0.0520441	0.0577187	0.0499907	0.0429869	0.0576469	0.0701199	0.0664491	0.0662051	0.0759381	0.0793097	0.0760204	0.0755977	0.0759442	0.0749301	0.0744441	0.0706485	0.0639529	0.0622282	0.064992	0.0671645	0.0671506	0.062685	0.0574119	0.0588555	0.0624771	0.0641482	0.0710625	0.0789628	0.075896	0.0684941	0.0687572	0.0697355	0.0691942	0.0753304	0.0810482	0.0778229	0.073546	0.0720335	0.0675036	0.0610727	0.0551379	0.0507925	0.0544706	0.0616465	0.0644677	0.0699025	0.0794985	0.0822323
18	0.0998998	0.0977002	0.0955115	0.0933384	0.0938792	0.0990182	0.0998373	0.0970323	0.0971328	0.0990047	0.0995099	0.0986015	0.0959373	0.0932317	0.0932565	0.0950408	0.0968188	0.0978779	0.09693	0.0954797	0.096181	0.0961931	0.0932343	0.0931419	0.0983021	0.10163	0.102079	0.104057	0.104443	0.101808	0.101415	0.102134	0.100101	0.098896	0.0995616	0.0997583	0.101783	0.104667	0.103447	0.100045	0.0990239	0.0983586	0.0947983	0.0915641	0.0949971	0.103052	0.106949	0.106042	0.106885
19	-0.114176	-0.117401	-0.121033	-0.126878	-0.127482	-0.123394	-0.121492	-0.120269	-0.117082	-0.113486	-0.11203	-0.113738	-0.115918	-0.115922	-0.116257	-0.118411	-0.118958	-0.117323	-0.117075	-0.116961	-0.113443	-0.110202	-0.112575	-0.117327	-0.118522	-0.117461	-0.117567	-0.117492	-0.114663	-0.111453	-0.112486	-0.115713	-0.114733	-0.110461	-0.107617	-0.10568	-0.10464	-0.107888	-0.112659	-0.113445	-0.115512	-0.123544	-0.126188	-0.11784	-0.113352	-0.115653	-0.113687	-0.109258	-0.109614
20	-0.0983228	-0.102896	-0.106058	-0.11041	-0.112166	-0.105486	-0.100144	-0.100402	-0.0994851	-0.0964931	-0.094668	-0.0938574	-0.0966394	-0.101751	-0.100539	-0.0954385	-0.0963878	-0.0998853	-0.0979438	-0.0944822	-0.0946762	-0.097783	-0.101617	-0.102801	-0.100921	-0.100009	-0.0995926	-0.0958184	-0.0913371	-0.0911832	-0.0943243	-0.0962899	-0.0961165	-0.0949414	-0.0933201	-0.0914107	-0.0891298	-0.0881745	-0.0902042	-0.0929358	-0.095746	-0.101964	-0.108573	-0.108477	-0.104376	-0.10095	-0.0968836	-0.0928438	-0.0909059
21	-0.0194006	-0.019119	-0.0175362	-0.0257821	-0.029301	-0.0163287	-0.00781573	-0.0114482	-0.0110627	-0.0039558	-0.00279283	-0.00592882	-0.00527769	-0.0033446	-0.00302232	-0.00227789	-0.00240886	-0.00456292	-0.00600764	-0.00615136	-0.0065996	-0.00886828	-0.0137105	-0.0165044	-0.0134289	-0.00993949	-0.00810563	-0.00324315	0.000571265	-0.00357047	-0.0103865	-0.011549	-0.00918941	-0.0059511	-0.00139583	0.00255	0.00507076	0.00529447	0.000487982	-0.00531908	-0.00631157	-0.0100555	-0.0199475	-0.0200072	-0.00913759	-0.00411104	-0.00331245	0.00228421	0.00625819
22	-0.0864766	-0.0904364	-0.0922336	-0.0929522	-0.0880779	-0.0818968	-0.0829083	-0.0862327	-0.0842257	-0.0796385	-0.0776221	-0.0778452	-0.0776255	-0.0778297	-0.0818335	-0.0866959	-0.0870062	-0.0845267	-0.0814663	-0.0770017	-0.0744683	-0.0762849	-0.0792941	-0.0819575	-0.0846118	-0.0860754	-0.0856376	-0.0810551	-0.0727048	-0.0690161	-0.0734948	-0.0762569	-0.0740809	-0.0755472	-0.0803435	-0.0806414	-0.0761225	-0.0725586	-0.0736026	-0.0772632	-0.0791665	-0.0809989	-0.085702	-0.0873322	-0.082704	-0.0787764	-0.0782221	-0.0767118	-0.0736078
23	-0.0241561	-0.0308357	-0.0366449	-0.0432434	-0.0467037	-0.0372505	-0.0309264	-0.0352518	-0.0364375	-0.0312282	-0.0288712	-0.02756	-0.0261862	-0.0291042	-0.0298384	-0.0251025	-0.0268124	-0.035287	-0.0356137	-0.0290023	-0.0275581	-0.032043	-0.0371342	-0.0386625	-0.0371699	-0.0376998	-0.0367548	-0.0276992	-0.0198493	-0.0215853	-0.0255345	-0.0257483	-0.0268375	-0.0277514	-0.0250814	-0.0225392	-0.0214591	-0.0207892	-0.0233114	-0.0279652	-0.0307433	-0.0358913	-0.044235	-0.0436803	-0.0351019	-0.0308835	-0.0286128	-0.0219142	-0.0177577
24	0.0458534	0.0448665	0.0483151	0.0476122	0.0447382	0.0469749	0.0507308	0.0516886	0.0510515	0.0511643	0.0531785	0.0548578	0.0519589	0.0472217	0.0470661	0.0498693	0.0507488	0.050341	0.0504632	0.0517499	0.0554462	0.0581735	0.0551728	0.0523654	0.0555282	0.0563098	0.0518437	0.0523695	0.0575977	0.0587534	0.0567227	0.0558664	0.0552613	0.0542314	0.0525502	0.0513592	0.0547093	0.0597964	0.0588224	0.054111	0.0533772	0.0536923	0.0487758	0.0441426	0.0480882	0.0558549	0.0588713	0.058325	0.0590234
25	-0.0553791	-0.057841	-0.0589297	-0.061364	-0.058563	-0.0530816	-0.0540023	-0.0572971	-0.055204	-0.0492745	-0.0448818	-0.0439977	-0.0444846	-0.0455578	-0.0498421	-0.054101	-0.0535888	-0.0519624	-0.0502494	-0.0452254	-0.0423507	-0.0453456	-0.0480163	-0.0483887	-0.0495289	-0.0501954	-0.0493176	-0.0462857	-0.0404288	-0.0375877	-0.0419646	-0.0455891	-0.0438108	-0.043833	-0.047773	-0.0492537	-0.0453604	-0.0405938	-0.0408493	-0.0444645	-0.045375	-0.046606	-0.0526418	-0.0554132	-0.0508762	-0.0472337	-0.0461035	-0.0433135	-0.0408664
26	-0.120335	-0.12128	-0.122289	-0.124396	-0.126018	-0.12191	-0.117234	-0.116215	-0.115375	-0.112954	-0.110569	-0.109614	-0.112628	-0.116657	-0.114195	-0.109384	-0.111417	-0.115952	-0.114916	-0.11179	-0.11184	-0.114496	-0.116753	-0.115801	-0.113575	-0.114017	-0.114487	-0.111033	-0.107008	-0.106341	-0.108146	-0.110101	-0.110664	-0.109096	-0.107031	-0.105565	-0.103063	-0.100871	-0.102213	-0.105277	-0.107858	-0.111994	-0.116644	-0.117363	-0.114775	-0.111694	-0.108951	-0.107284	-0.10647
27	-0.073367	-0.0700692	-0.0638449	-0.064705	-0.0721635	-0.0660954	-0.0549579	-0.0567627	-0.0633936	-0.0612719	-0.0576075	-0.0593281	-0.0625663	-0.0648833	-0.065222	-0.0626363	-0.0613175	-0.0626624	-0.0621935	-0.0611251	-0.0636539	-0.0672781	-0.0686805	-0.0681302	-0.0659258	-0.0635867	-0.0616571	-0.0579329	-0.0556182	-0.0594345	-0.0646261	-0.0654134	-0.0662737	-0.0685425	-0.0669003	-0.0624588	-0.0586827	-0.0563886	-0.0583996	-0.0624677	-0.0616562	-0.0600957	-0.0639204	-0.0662165	-0.0633574	-0.0620381	-0.063796	-0.0651387	-0.0638677
28	0.189529	0.17985	0.170383	0.161136	0.160819	0.17791	0.186046	0.181172	0.183808	0.193347	0.194654	0.192225	0.19377	0.19437	0.193468	0.194633	0.192907	0.187374	0.187015	0.191817	0.192941	0.187721	0.180802	0.178635	0.181647	0.184019	0.186606	0.194168	0.200232	0.198348	0.194749	0.193904	0.191133	0.190302	0.195081	0.19616	0.19348	0.195055	0.194407	0.187264	0.182349	0.176001	0.165374	0.16795	0.1812	0.188668	0.196456	0.208638	0.213186
29	0.0494051	0.0494151	0.0452137	0.0420612	0.0471051	0.0523201	0.0517978	0.0519376	0.0560954	0.0598147	0.0600879	0.0580059	0.0566225	0.0563937	0.0538409	0.050808	0.0527532	0.0560267	0.0553665	0.0553174	0.057211	0.056037	0.0537621	0.0541944	0.0541885	0.0528885	0.0534745	0.0556296	0.0572686	0.0574913	0.0561645	0.0550846	0.0545535	0.0526053	0.0502128	0.0494633	0.0506617	0.0540791	0.0578499	0.0597688	0.061933	0.065048	0.0651188	0.0620092	0.0597093	0.0588172	0.0592391	0.0607525	0.0614901
30	0.045554	0.0428346	0.0434773	0.0414954	0.0404027	0.0479397	0.0514235	0.04754	0.046694	0.0487723	0.0479698	0.0470376	0.0463113	0.0430713	0.0425292	0.0463265	0.0465653	0.0439434	0.0458197	0.0480519	0.0452846	0.0422728	0.0417368	0.0407298	0.0399793	0.0419876	0.0462261	0.0503022	0.0515534	0.0507232	0.0509794	0.0504696	0.0466463	0.045775	0.0511982	0.0551307	0.0556279	0.057776	0.0582647	0.053629	0.0497853	0.0464946	0.0395617	0.0374786	0.0440436	0.0492071	0.0500658	0.0504884	0.0509335
31	0.00711325	0.00165938	-0.00382787	-0.0110443	-0.0141985	-0.00212076	0.00774417	0.00575992	0.00319907	0.00676664	0.00992014	0.0112385	0.0112668	0.00786129	0.00564505	0.00813728	0.00721336	-1.21533e-07	-0.00275011	0.00274615	0.00772588	0.00495646	-0.00382038	-0.00786851	-0.00453226	-0.00420952	-0.0045357	0.00471434	0.0133394	0.0110763	0.00739748	0.00866395	0.00739966	0.00604814	0.0107394	0.0153639	0.016542	0.0165521	0.0124592	0.00482857	-9.84258e-05	-0.00604203	-0.0144392	-0.010821	0.00288444	0.010012	0.0118477	0.0169451	0.0204237
32	0.219698	0.225307	0.230852	0.233669	0.234042	0.236025	0.237282	0.235045	0.230941	0.229317	0.231442	0.231986	0.227765	0.225365	0.227049	0.225997	0.224449	0.22956	0.235895	0.23701	0.238055	0.240993	0.240932	0.237592	0.235557	0.235294	0.23399	0.232695	0.234144	0.23604	0.235813	0.23521	0.234311	0.232737	0.234314	0.237592	0.237493	0.237365	0.240132	0.241358	0.241012	0.241932	0.241891	0.241663	0.242921	0.241585	0.238936	0.239237	0.239168
33	-0.0202541	-0.0176	-0.0199514	-0.028665	-0.0239719	-0.0112222	-0.00870124	-0.00816025	-0.00024758	0.00500801	0.00341335	0.00118815	-0.0018049	-0.00600749	-0.00624446	-0.0042577	-0.00607648	-0.00966	-0.0101633	-0.00834032	-0.00875045	-0.0144199	-0.0195837	-0.0160772	-0.0113179	-0.0149158	-0.0170876	-0.0076193	0.00010317	-0.00631682	-0.015089	-0.0119958	-0.00749206	-0.00919664	-0.0059931	0.00242824	0.00445473	0.000694382	-0.00330767	-0.00795024	-0.0126134	-0.0165	-0.0183428	-0.0145204	-0.0089002	-0.00592831	-0.00281946	0.00100232	0.00284233
34	0.026497	0.0288135	0.0321989	0.0303955	0.0294252	0.0373248	0.0406679	0.0372061	0.0379303	0.0415926	0.0426382	0.0433181	0.0414854	0.0359016	0.0349466	0.0381383	0.036108	0.0333491	0.0380333	0.0419329	0.0389741	0.0360302	0.0354234	0.0333384	0.0316416	0.0332191	0.0371386	0.0415299	0.0431176	0.041513	0.0411594	0.0414819	0.0386521	0.0378976	0.0429508	0.0469125	0.0479844	0.0494473	0.047893	0.0432023	0.0411647	0.0379694	0.0305402	0.0297461	0.0368556	0.0407033	0.0409648	0.042133	0.0428899
35	-0.0853906	-0.0861496	-0.0849203	-0.0919221	-0.0944936	-0.0832968	-0.075503	-0.0778638	-0.0782456	-0.0736726	-0.0734309	-0.0768383	-0.0771881	-0.0750764	-0.0733069	-0.0721464	-0.0725786	-0.0745154	-0.0762051	-0.0774938	-0.0787957	-0.0806134	-0.0832951	-0.0836028	-0.0798003	-0.0764812	-0.0742754	-0.0698772	-0.0678161	-0.0726489	-0.0783742	-0.0791394	-0.0779187	-0.075135	-0.0698575	-0.0664832	-0.065837	-0.0654928	-0.0680959	-0.0732957	-0.0755196	-0.0788611	-0.0869486	-0.0869682	-0.0773438	-0.0731697	-0.073125	-0.0677461	-0.063586
36	-0.01278	-0.00870834	-0.0115865	-0.0186717	-0.0155972	-0.0093755	-0.00950835	-0.00688034	0.000714812	0.00278313	0.000248274	-0.000181484	-0.00056727	-0.00250642	-0.00220079	-0.000401745	-0.000672467	-0.00310566	-0.00624818	-0.00750658	-0.00693087	-0.00939695	-0.0131688	-0.0100213	-0.00506335	-0.00840352	-0.0124358	-0.00633977	-3.1103e-05	-0.00455083	-0.0112754	-0.00894588	-0.00587236	-0.00791299	-0.00561279	0.00175142	0.00469537	0.00338241	0.00245716	0.00116282	-0.00157202	-0.00547305	-0.00860253	-0.00722644	-0.0043279	-0.0039098	-0.00285558	0.000766965	0.00360848
37	-0.0264059	-0.0326233	-0.0362107	-0.0470553	-0.0466097	-0.028787	-0.0213208	-0.0255718	-0.0204549	-0.00723657	-0.00333304	-0.00851287	-0.0131224	-0.016376	-0.0180541	-0.0162585	-0.0173964	-0.0220935	-0.0196976	-0.0127149	-0.0122831	-0.0184014	-0.0263792	-0.030607	-0.0282205	-0.0274911	-0.0277157	-0.0172554	-0.00703677	-0.0114231	-0.0174628	-0.014736	-0.0145666	-0.0151591	-0.00904425	-0.0046894	-0.00444763	-0.00581981	-0.0144958	-0.0248563	-0.0287349	-0.0390341	-0.052521	-0.0438077	-0.0260036	-0.0206248	-0.014975	-0.00309118	0.00139373
38	0.0686509	0.0600744	0.0519594	0.0391436	0.034156	0.0529108	0.0652257	0.0602644	0.0619895	0.0736348	0.0760995	0.072392	0.0728733	0.0719406	0.0685006	0.0681782	0.0650979	0.0570465	0.0550224	0.0597325	0.0618188	0.0589544	0.0531858	0.0488828	0.0503743	0.0535604	0.0566821	0.064988	0.0721166	0.0684836	0.0621152	0.0628681	0.0634135	0.06296	0.0692969	0.0751199	0.0727302	0.0687756	0.0658482	0.0602049	0.0536814	0.0458017	0.0387652	0.0442465	0.0558353	0.059587	0.0634533	0.073786	0.0783316
39	-0.0132175	-0.0139984	-0.0145592	-0.0177194	-0.0168277	-0.0115153	-0.00941899	-0.0106802	-0.00947455	-0.00526113	-0.00311907	-0.0051075	-0.00744014	-0.00746401	-0.00814626	-0.0101108	-0.00942551	-0.00715038	-0.00753122	-0.00804569	-0.00612254	-0.00605935	-0.00900385	-0.0100845	-0.00904805	-0.00899229	-0.00813831	-0.00478798	-0.00276796	-0.00448163	-0.00695197	-0.00755562	-0.00802056	-0.00861802	-0.00716781	-0.00490324	-0.00362007	-0.00242294	-0.00218644	-0.00335821	-0.00321397	-0.00275135	-0.00506646	-0.00786822	-0.00814839	-0.00595929	-0.00281538	-0.00189614	-0.0016911
40	-0.0667682	-0.0620094	-0.0627998	-0.0709909	-0.0696414	-0.0607718	-0.058313	-0.0579617	-0.0519384	-0.0462115	-0.0462339	-0.0484805	-0.0506333	-0.0538461	-0.0560035	-0.0550497	-0.054559	-0.0575162	-0.0600731	-0.0582356	-0.0566881	-0.0612552	-0.0665874	-0.0642549	-0.0604944	-0.0639835	-0.0669026	-0.0598263	-0.0525465	-0.0557989	-0.0620736	-0.0602902	-0.0572352	-0.0583557	-0.0551767	-0.0474449	-0.0448191	-0.0474934	-0.0504162	-0.0533531	-0.0572047	-0.062285	-0.0660515	-0.0632609	-0.0574425	-0.0550878	-0.0543163	-0.0510821	-0.0471375
41	-0.0230895	-0.0262431	-0.0293742	-0.0324808	-0.0333511	-0.029415	-0.027336	-0.0270683	-0.025714	-0.0246472	-0.0233862	-0.0219364	-0.0230551	-0.0243498	-0.02275	-0.0219028	-0.0232272	-0.0239716	-0.02486	-0.02577	-0.0239382	-0.0223871	-0.0243064	-0.0246366	-0.0219495	-0.022004	-0.0229316	-0.020337	-0.018311	-0.0183411	-0.0180053	-0.0195541	-0.0221195	-0.0213848	-0.0203288	-0.0203124	-0.0169195	-0.0137121	-0.0162514	-0.020654	-0.023561	-0.0274881	-0.0321983	-0.0334149	-0.0285921	-0.0209275	-0.016612	-0.0156916	-0.0136214
42	0.00296289	0.00188894	0.00737909	0.00830901	0.00277327	0.00826808	0.0194926	0.0188014	0.0123126	0.0141152	0.0177364	0.0164995	0.0140838	0.0109575	0.0086421	0.0117181	0.0147669	0.0121839	0.010733	0.0129561	0.0121456	0.00882366	0.00747737	0.0083486	0.011606	0.0147521	0.0150336	0.0174419	0.0214039	0.0180714	0.0107975	0.00981724	0.0105128	0.00840509	0.0101357	0.0155763	0.0189943	0.0195329	0.0168003	0.0131682	0.0137993	0.0144334	0.0100266	0.00758924	0.0105232	0.01262	0.0122497	0.0117813	0.0127756
43	-0.0346699	-0.0399128	-0.0397828	-0.048908	-0.049862	-0.0321543	-0.0243018	-0.0313438	-0.0308348	-0.0231072	-0.0223067	-0.0225836	-0.0208155	-0.0240393	-0.0250171	-0.0193543	-0.0219246	-0.0327742	-0.0325088	-0.0231999	-0.0215342	-0.0286398	-0.0359475	-0.0369165	-0.0339957	-0.0354156	-0.0348627	-0.0220424	-0.011596	-0.0162949	-0.0229112	-0.020572	-0.0184857	-0.0191656	-0.0171149	-0.0140053	-0.0119809	-0.0130178	-0.0204378	-0.0284492	-0.0317697	-0.039774	-0.0516718	-0.048695	-0.0353989	-0.0290754	-0.0241859	-0.0138444	-0.00808515
44	-0.0848499	-0.088123	-0.0857984	-0.0939189	-0.094021	-0.0782266	-0.0710629	-0.0755993	-0.0721705	-0.0601252	-0.0559575	-0.0603893	-0.0641521	-0.0662721	-0.0672147	-0.0658118	-0.0673572	-0.0716878	-0.0697294	-0.0639342	-0.0633591	-0.0687966	-0.0771294	-0.0811647	-0.0771016	-0.0750211	-0.0753857	-0.0659653	-0.0564202	-0.0610321	-0.0681512	-0.0664298	-0.0649459	-0.0634821	-0.0569477	-0.0529612	-0.0534123	-0.0557193	-0.0643387	-0.0742877	-0.0778384	-0.0862833	-0.0982589	-0.0910858	-0.0748226	-0.0694439	-0.0646194	-0.0535973	-0.0483314
45	0.0799393	0.0724434	0.0794396	0.0720762	0.0702149	0.0927201	0.107941	0.104068	0.104441	0.114854	0.119164	0.117095	0.114739	0.111382	0.111402	0.11477	0.110217	0.101108	0.103315	0.112025	0.112471	0.103993	0.0941002	0.0905778	0.0935449	0.0943553	0.0959626	0.107655	0.117502	0.112384	0.103474	0.10325	0.105042	0.107113	0.11368	0.118695	0.119208	0.117246	0.109029	0.0984363	0.0927451	0.081992	0.0686084	0.0765326	0.0948742	0.102017	0.110617	0.125755	0.130416
46	-0.159254	-0.162854	-0.166904	-0.172347	-0.172385	-0.16792	-0.165934	-0.165293	-0.162686	-0.158733	-0.156368	-0.157304	-0.158786	-0.157537	-0.15655	-0.159119	-0.161378	-0.160082	-0.159271	-0.160256	-0.158091	-0.154469	-0.156432	-0.161811	-0.163249	-0.161331	-0.159868	-0.158997	-0.156785	-0.153589	-0.154303	-0.159368	-0.159839	-0.15449	-0.151776	-0.151396	-0.149725	-0.151746	-0.156939	-0.157588	-0.158342	-0.165523	-0.167479	-0.158634	-0.154443	-0.156655	-0.154021	-0.150263	-0.152598
47	0.105505	0.102164	0.0988483	0.0955608	0.0951158	0.101009	0.104281	0.102647	0.102099	0.104211	0.10568	0.104945	0.102629	0.101975	0.103791	0.101717	0.0952148	0.095093	0.102164	0.103369	0.0986417	0.0963918	0.0955217	0.0943115	0.095344	0.0965292	0.0986209	0.103874	0.104353	0.098099	0.0967236	0.101865	0.103506	0.102962	0.10508	0.106025	0.103935	0.102462	0.104008	0.106714	0.104829	0.0990464	0.0984507	0.101978	0.100288	0.0989299	0.104924	0.109388	0.106848
[truncated: 3,203 more columns]
